# Supplementary material for: Integrative profiling of lactylation reveals prognostic biomarkers and an immunosuppressive niche in acute myeloid leukemia
Source: Front Immunol. 2026 Mar 23;17:1765979. doi: 10.3389/fimmu.2026.1765979 (PMC13050951; doi:10.3389/fimmu.2026.1765979)
Supplement: Supplementary file 4 [file Table1.xlsx]

## Sheet: LAML+GTEX_clinical
Supplementary Table 1.Details of samples with prognostic information.
sample	detailed_category	primary.disease.or.tissue	X_primary_site	X_sample_type	X_gender	X_study	groups	OS	OS.time	Age	Gender	Race	FAB
TCGA-AB-2811-03	Acute Myeloid Leukemia	Acute Myeloid Leukemia	White blood cell	Primary Blood Derived Cancer - Peripheral Blood	Male	TCGA	Tumor	1	243	81	male	white	M4
TCGA-AB-2908-03	Acute Myeloid Leukemia	Acute Myeloid Leukemia	White blood cell	Primary Blood Derived Cancer - Peripheral Blood	Male	TCGA	Tumor	1	31	81	male	white	M2
TCGA-AB-2813-03	Acute Myeloid Leukemia	Acute Myeloid Leukemia	White blood cell	Primary Blood Derived Cancer - Peripheral Blood	Male	TCGA	Tumor	1	31	78	male	white	M4
TCGA-AB-2805-03	Acute Myeloid Leukemia	Acute Myeloid Leukemia	White blood cell	Primary Blood Derived Cancer - Peripheral Blood	Male	TCGA	Tumor	1	577	77	male	white	M0 Undifferentiated
TCGA-AB-2833-03	Acute Myeloid Leukemia	Acute Myeloid Leukemia	White blood cell	Primary Blood Derived Cancer - Peripheral Blood	Male	TCGA	Tumor	1	456	77	male	white	M4
TCGA-AB-2843-03	Acute Myeloid Leukemia	Acute Myeloid Leukemia	White blood cell	Primary Blood Derived Cancer - Peripheral Blood	Male	TCGA	Tumor	1	215	77	male	white	M6
TCGA-AB-2868-03	Acute Myeloid Leukemia	Acute Myeloid Leukemia	White blood cell	Primary Blood Derived Cancer - Peripheral Blood	Male	TCGA	Tumor	1	151	77	male	white	M7
TCGA-AB-2870-03	Acute Myeloid Leukemia	Acute Myeloid Leukemia	White blood cell	Primary Blood Derived Cancer - Peripheral Blood	Male	TCGA	Tumor	1	153	76	male	white	M1
TCGA-AB-2938-03	Acute Myeloid Leukemia	Acute Myeloid Leukemia	White blood cell	Primary Blood Derived Cancer - Peripheral Blood	Male	TCGA	Tumor	1	304	76	male	white	M7
TCGA-AB-2865-03	Acute Myeloid Leukemia	Acute Myeloid Leukemia	White blood cell	Primary Blood Derived Cancer - Peripheral Blood	Male	TCGA	Tumor	1	61	75	male	white	M1
TCGA-AB-2996-03	Acute Myeloid Leukemia	Acute Myeloid Leukemia	White blood cell	Primary Blood Derived Cancer - Peripheral Blood	Male	TCGA	Tumor	0	1581	74	male	white	M2
TCGA-AB-2939-03	Acute Myeloid Leukemia	Acute Myeloid Leukemia	White blood cell	Primary Blood Derived Cancer - Peripheral Blood	Male	TCGA	Tumor	0	455	72	male	white	M1
TCGA-AB-2885-03	Acute Myeloid Leukemia	Acute Myeloid Leukemia	White blood cell	Primary Blood Derived Cancer - Peripheral Blood	Male	TCGA	Tumor	1	214	71	male	white	M0 Undifferentiated
TCGA-AB-2959-03	Acute Myeloid Leukemia	Acute Myeloid Leukemia	White blood cell	Primary Blood Derived Cancer - Peripheral Blood	Male	TCGA	Tumor	1	489	71	male	white	M0 Undifferentiated
TCGA-AB-2900-03	Acute Myeloid Leukemia	Acute Myeloid Leukemia	White blood cell	Primary Blood Derived Cancer - Peripheral Blood	Male	TCGA	Tumor	1	184	70	male	black or african american	M1
TCGA-AB-3002-03	Acute Myeloid Leukemia	Acute Myeloid Leukemia	White blood cell	Primary Blood Derived Cancer - Peripheral Blood	Male	TCGA	Tumor	1	1431	68	male	white	M2
TCGA-AB-2838-03	Acute Myeloid Leukemia	Acute Myeloid Leukemia	White blood cell	Primary Blood Derived Cancer - Peripheral Blood	Male	TCGA	Tumor	1	365	67	male	white	M2
TCGA-AB-2866-03	Acute Myeloid Leukemia	Acute Myeloid Leukemia	White blood cell	Primary Blood Derived Cancer - Peripheral Blood	Male	TCGA	Tumor	1	153	67	male	white	M1
TCGA-AB-2948-03	Acute Myeloid Leukemia	Acute Myeloid Leukemia	White blood cell	Primary Blood Derived Cancer - Peripheral Blood	Male	TCGA	Tumor	1	580	67	male	white	M4
TCGA-AB-2935-03	Acute Myeloid Leukemia	Acute Myeloid Leukemia	White blood cell	Primary Blood Derived Cancer - Peripheral Blood	Male	TCGA	Tumor	1	61	66	male	white	M4
TCGA-AB-2822-03	Acute Myeloid Leukemia	Acute Myeloid Leukemia	White blood cell	Primary Blood Derived Cancer - Peripheral Blood	Male	TCGA	Tumor	1	973	65	male	white	M0 Undifferentiated
TCGA-AB-2904-03	Acute Myeloid Leukemia	Acute Myeloid Leukemia	White blood cell	Primary Blood Derived Cancer - Peripheral Blood	Male	TCGA	Tumor	1	517	65	male	white	M0 Undifferentiated
TCGA-AB-2817-03	Acute Myeloid Leukemia	Acute Myeloid Leukemia	White blood cell	Primary Blood Derived Cancer - Peripheral Blood	Male	TCGA	Tumor	1	273	64	male	white	M2
TCGA-AB-2821-03	Acute Myeloid Leukemia	Acute Myeloid Leukemia	White blood cell	Primary Blood Derived Cancer - Peripheral Blood	Male	TCGA	Tumor	1	822	64	male	white	M1
TCGA-AB-2844-03	Acute Myeloid Leukemia	Acute Myeloid Leukemia	White blood cell	Primary Blood Derived Cancer - Peripheral Blood	Male	TCGA	Tumor	1	122	63	male	white	M2
TCGA-AB-2856-03	Acute Myeloid Leukemia	Acute Myeloid Leukemia	White blood cell	Primary Blood Derived Cancer - Peripheral Blood	Male	TCGA	Tumor	1	150	63	male	white	M4
TCGA-AB-2863-03	Acute Myeloid Leukemia	Acute Myeloid Leukemia	White blood cell	Primary Blood Derived Cancer - Peripheral Blood	Male	TCGA	Tumor	1	31	63	male	white	M1
TCGA-AB-2912-03	Acute Myeloid Leukemia	Acute Myeloid Leukemia	White blood cell	Primary Blood Derived Cancer - Peripheral Blood	Male	TCGA	Tumor	1	274	63	male	white	M4
TCGA-AB-2995-03	Acute Myeloid Leukemia	Acute Myeloid Leukemia	White blood cell	Primary Blood Derived Cancer - Peripheral Blood	Male	TCGA	Tumor	0	1551	63	male	white	M2
TCGA-AB-2848-03	Acute Myeloid Leukemia	Acute Myeloid Leukemia	White blood cell	Primary Blood Derived Cancer - Peripheral Blood	Male	TCGA	Tumor	1	455	62	male	white	M4
TCGA-AB-2999-03	Acute Myeloid Leukemia	Acute Myeloid Leukemia	White blood cell	Primary Blood Derived Cancer - Peripheral Blood	Male	TCGA	Tumor	0	1735	62	male	white	M3
TCGA-AB-2913-03	Acute Myeloid Leukemia	Acute Myeloid Leukemia	White blood cell	Primary Blood Derived Cancer - Peripheral Blood	Male	TCGA	Tumor	0	1216	61	male	white	M0 Undifferentiated
TCGA-AB-2956-03	Acute Myeloid Leukemia	Acute Myeloid Leukemia	White blood cell	Primary Blood Derived Cancer - Peripheral Blood	Male	TCGA	Tumor	1	183	61	male	white	M5
TCGA-AB-3006-03	Acute Myeloid Leukemia	Acute Myeloid Leukemia	White blood cell	Primary Blood Derived Cancer - Peripheral Blood	Male	TCGA	Tumor	1	485	61	male	white	M1
TCGA-AB-2883-03	Acute Myeloid Leukemia	Acute Myeloid Leukemia	White blood cell	Primary Blood Derived Cancer - Peripheral Blood	Male	TCGA	Tumor	0	730	60	male	white	M5
TCGA-AB-2965-03	Acute Myeloid Leukemia	Acute Myeloid Leukemia	White blood cell	Primary Blood Derived Cancer - Peripheral Blood	Male	TCGA	Tumor	1	335	60	male	white	M4
TCGA-AB-2874-03	Acute Myeloid Leukemia	Acute Myeloid Leukemia	White blood cell	Primary Blood Derived Cancer - Peripheral Blood	Male	TCGA	Tumor	0	396	59	male	white	M2
TCGA-AB-2924-03	Acute Myeloid Leukemia	Acute Myeloid Leukemia	White blood cell	Primary Blood Derived Cancer - Peripheral Blood	Male	TCGA	Tumor	0	90	59	male	white	M4
TCGA-AB-2933-03	Acute Myeloid Leukemia	Acute Myeloid Leukemia	White blood cell	Primary Blood Derived Cancer - Peripheral Blood	Male	TCGA	Tumor	1	122	58	male	white	M4
TCGA-AB-2949-03	Acute Myeloid Leukemia	Acute Myeloid Leukemia	White blood cell	Primary Blood Derived Cancer - Peripheral Blood	Male	TCGA	Tumor	0	699	58	male	white	M0 Undifferentiated
TCGA-AB-2967-03	Acute Myeloid Leukemia	Acute Myeloid Leukemia	White blood cell	Primary Blood Derived Cancer - Peripheral Blood	Male	TCGA	Tumor	0	1035	58	male	white	M4
TCGA-AB-2925-03	Acute Myeloid Leukemia	Acute Myeloid Leukemia	White blood cell	Primary Blood Derived Cancer - Peripheral Blood	Male	TCGA	Tumor	1	243	57	male	white	M5
TCGA-AB-2963-03	Acute Myeloid Leukemia	Acute Myeloid Leukemia	White blood cell	Primary Blood Derived Cancer - Peripheral Blood	Male	TCGA	Tumor	1	1642	56	male	white	M1
TCGA-AB-2828-03	Acute Myeloid Leukemia	Acute Myeloid Leukemia	White blood cell	Primary Blood Derived Cancer - Peripheral Blood	Male	TCGA	Tumor	0	2284	55	male	white	M4
TCGA-AB-2889-03	Acute Myeloid Leukemia	Acute Myeloid Leukemia	White blood cell	Primary Blood Derived Cancer - Peripheral Blood	Male	TCGA	Tumor	0	304	55	male	white	M4
TCGA-AB-2969-03	Acute Myeloid Leukemia	Acute Myeloid Leukemia	White blood cell	Primary Blood Derived Cancer - Peripheral Blood	Male	TCGA	Tumor	0	1127	55	male	white	M5
TCGA-AB-2857-03	Acute Myeloid Leukemia	Acute Myeloid Leukemia	White blood cell	Primary Blood Derived Cancer - Peripheral Blood	Male	TCGA	Tumor	1	306	54	male	white	M6
TCGA-AB-2847-03	Acute Myeloid Leukemia	Acute Myeloid Leukemia	White blood cell	Primary Blood Derived Cancer - Peripheral Blood	Male	TCGA	Tumor	1	608	53	male	white	M1
TCGA-AB-2976-03	Acute Myeloid Leukemia	Acute Myeloid Leukemia	White blood cell	Primary Blood Derived Cancer - Peripheral Blood	Male	TCGA	Tumor	1	915	53	male	white	M1
TCGA-AB-3012-03	Acute Myeloid Leukemia	Acute Myeloid Leukemia	White blood cell	Primary Blood Derived Cancer - Peripheral Blood	Male	TCGA	Tumor	0	1887	53	male	white	M3
TCGA-AB-2853-03	Acute Myeloid Leukemia	Acute Myeloid Leukemia	White blood cell	Primary Blood Derived Cancer - Peripheral Blood	Male	TCGA	Tumor	1	89	51	male	white	M1
TCGA-AB-2871-03	Acute Myeloid Leukemia	Acute Myeloid Leukemia	White blood cell	Primary Blood Derived Cancer - Peripheral Blood	Male	TCGA	Tumor	0	153	51	male	black or african american	M1
TCGA-AB-2990-03	Acute Myeloid Leukemia	Acute Myeloid Leukemia	White blood cell	Primary Blood Derived Cancer - Peripheral Blood	Male	TCGA	Tumor	0	457	51	male	white	M1
TCGA-AB-2980-03	Acute Myeloid Leukemia	Acute Myeloid Leukemia	White blood cell	Primary Blood Derived Cancer - Peripheral Blood	Male	TCGA	Tumor	0	699	50	male	white	M3
TCGA-AB-2815-03	Acute Myeloid Leukemia	Acute Myeloid Leukemia	White blood cell	Primary Blood Derived Cancer - Peripheral Blood	Male	TCGA	Tumor	1	822	49	male	white	M4
TCGA-AB-2835-03	Acute Myeloid Leukemia	Acute Myeloid Leukemia	White blood cell	Primary Blood Derived Cancer - Peripheral Blood	Male	TCGA	Tumor	0	1673	48	male	white	M5
TCGA-AB-2806-03	Acute Myeloid Leukemia	Acute Myeloid Leukemia	White blood cell	Primary Blood Derived Cancer - Peripheral Blood	Male	TCGA	Tumor	1	945	46	male	white	M1
TCGA-AB-2824-03	Acute Myeloid Leukemia	Acute Myeloid Leukemia	White blood cell	Primary Blood Derived Cancer - Peripheral Blood	Male	TCGA	Tumor	1	30	45	male	white	M5
TCGA-AB-2893-03	Acute Myeloid Leukemia	Acute Myeloid Leukemia	White blood cell	Primary Blood Derived Cancer - Peripheral Blood	Male	TCGA	Tumor	1	212	45	male	white	M5
TCGA-AB-2983-03	Acute Myeloid Leukemia	Acute Myeloid Leukemia	White blood cell	Primary Blood Derived Cancer - Peripheral Blood	Male	TCGA	Tumor	1	335	45	male	white	M0 Undifferentiated
TCGA-AB-3005-03	Acute Myeloid Leukemia	Acute Myeloid Leukemia	White blood cell	Primary Blood Derived Cancer - Peripheral Blood	Male	TCGA	Tumor	0	2100	45	male	white	M5
TCGA-AB-2920-03	Acute Myeloid Leukemia	Acute Myeloid Leukemia	White blood cell	Primary Blood Derived Cancer - Peripheral Blood	Male	TCGA	Tumor	1	366	44	male	white	M2
TCGA-AB-2875-03	Acute Myeloid Leukemia	Acute Myeloid Leukemia	White blood cell	Primary Blood Derived Cancer - Peripheral Blood	Male	TCGA	Tumor	0	212	43	male	white	M2
TCGA-AB-2872-03	Acute Myeloid Leukemia	Acute Myeloid Leukemia	White blood cell	Primary Blood Derived Cancer - Peripheral Blood	Male	TCGA	Tumor	0	638	42	male	black or african american	M3
TCGA-AB-2859-03	Acute Myeloid Leukemia	Acute Myeloid Leukemia	White blood cell	Primary Blood Derived Cancer - Peripheral Blood	Male	TCGA	Tumor	1	304	40	male	black or african american	M2
TCGA-AB-2849-03	Acute Myeloid Leukemia	Acute Myeloid Leukemia	White blood cell	Primary Blood Derived Cancer - Peripheral Blood	Male	TCGA	Tumor	0	2220	39	male	white	M0 Undifferentiated
TCGA-AB-2984-03	Acute Myeloid Leukemia	Acute Myeloid Leukemia	White blood cell	Primary Blood Derived Cancer - Peripheral Blood	Male	TCGA	Tumor	0	1157	38	male	white	M1
TCGA-AB-2836-03	Acute Myeloid Leukemia	Acute Myeloid Leukemia	White blood cell	Primary Blood Derived Cancer - Peripheral Blood	Male	TCGA	Tumor	1	518	35	male	white	M4
TCGA-AB-3007-03	Acute Myeloid Leukemia	Acute Myeloid Leukemia	White blood cell	Primary Blood Derived Cancer - Peripheral Blood	Male	TCGA	Tumor	0	1581	35	male	white	M3
TCGA-AB-2834-03	Acute Myeloid Leukemia	Acute Myeloid Leukemia	White blood cell	Primary Blood Derived Cancer - Peripheral Blood	Male	TCGA	Tumor	1	245	33	male	white	M4
TCGA-AB-2901-03	Acute Myeloid Leukemia	Acute Myeloid Leukemia	White blood cell	Primary Blood Derived Cancer - Peripheral Blood	Male	TCGA	Tumor	0	59	27	male	black or african american	M2
TCGA-AB-2886-03	Acute Myeloid Leukemia	Acute Myeloid Leukemia	White blood cell	Primary Blood Derived Cancer - Peripheral Blood	Male	TCGA	Tumor	0	181	26	male	white	M2
TCGA-AB-2994-03	Acute Myeloid Leukemia	Acute Myeloid Leukemia	White blood cell	Primary Blood Derived Cancer - Peripheral Blood	Male	TCGA	Tumor	0	1798	25	male	white	M3
TCGA-AB-3000-03	Acute Myeloid Leukemia	Acute Myeloid Leukemia	White blood cell	Primary Blood Derived Cancer - Peripheral Blood	Male	TCGA	Tumor	0	1249	25	male	white	M2
TCGA-AB-2880-03	Acute Myeloid Leukemia	Acute Myeloid Leukemia	White blood cell	Primary Blood Derived Cancer - Peripheral Blood	Male	TCGA	Tumor	1	424	24	male	white	M1
TCGA-AB-2808-03	Acute Myeloid Leukemia	Acute Myeloid Leukemia	White blood cell	Primary Blood Derived Cancer - Peripheral Blood	Male	TCGA	Tumor	0	2861	23	male	white	M2
TCGA-AB-3009-03	Acute Myeloid Leukemia	Acute Myeloid Leukemia	White blood cell	Primary Blood Derived Cancer - Peripheral Blood	Male	TCGA	Tumor	1	577	23	male	not reported	M4
TCGA-AB-3008-03	Acute Myeloid Leukemia	Acute Myeloid Leukemia	White blood cell	Primary Blood Derived Cancer - Peripheral Blood	Male	TCGA	Tumor	1	822	22	male	white	M1
TCGA-AB-2855-03	Acute Myeloid Leukemia	Acute Myeloid Leukemia	White blood cell	Primary Blood Derived Cancer - Peripheral Blood	Male	TCGA	Tumor	1	212	18	male	white	M1
TCGA-AB-2927-03	Acute Myeloid Leukemia	Acute Myeloid Leukemia	White blood cell	Primary Blood Derived Cancer - Peripheral Blood	Female	TCGA	Tumor	1	90	88	female	white	M1
TCGA-AB-2972-03	Acute Myeloid Leukemia	Acute Myeloid Leukemia	White blood cell	Primary Blood Derived Cancer - Peripheral Blood	Female	TCGA	Tumor	1	30	82	female	white	M2
TCGA-AB-2985-03	Acute Myeloid Leukemia	Acute Myeloid Leukemia	White blood cell	Primary Blood Derived Cancer - Peripheral Blood	Female	TCGA	Tumor	1	273	81	female	white	M5
TCGA-AB-2810-03	Acute Myeloid Leukemia	Acute Myeloid Leukemia	White blood cell	Primary Blood Derived Cancer - Peripheral Blood	Female	TCGA	Tumor	1	31	76	female	black or african american	M2
TCGA-AB-2899-03	Acute Myeloid Leukemia	Acute Myeloid Leukemia	White blood cell	Primary Blood Derived Cancer - Peripheral Blood	Female	TCGA	Tumor	1	671	76	female	white	M4
TCGA-AB-2971-03	Acute Myeloid Leukemia	Acute Myeloid Leukemia	White blood cell	Primary Blood Derived Cancer - Peripheral Blood	Female	TCGA	Tumor	1	792	76	female	white	M4
TCGA-AB-2858-03	Acute Myeloid Leukemia	Acute Myeloid Leukemia	White blood cell	Primary Blood Derived Cancer - Peripheral Blood	Female	TCGA	Tumor	1	577	75	female	white	M2
TCGA-AB-2987-03	Acute Myeloid Leukemia	Acute Myeloid Leukemia	White blood cell	Primary Blood Derived Cancer - Peripheral Blood	Female	TCGA	Tumor	1	184	75	female	white	M5
TCGA-AB-2882-03	Acute Myeloid Leukemia	Acute Myeloid Leukemia	White blood cell	Primary Blood Derived Cancer - Peripheral Blood	Female	TCGA	Tumor	1	365	73	female	white	M2
TCGA-AB-2929-03	Acute Myeloid Leukemia	Acute Myeloid Leukemia	White blood cell	Primary Blood Derived Cancer - Peripheral Blood	Female	TCGA	Tumor	1	123	71	female	white	M0 Undifferentiated
TCGA-AB-2977-03	Acute Myeloid Leukemia	Acute Myeloid Leukemia	White blood cell	Primary Blood Derived Cancer - Peripheral Blood	Female	TCGA	Tumor	1	31	71	female	white	M2
TCGA-AB-2898-03	Acute Myeloid Leukemia	Acute Myeloid Leukemia	White blood cell	Primary Blood Derived Cancer - Peripheral Blood	Female	TCGA	Tumor	0	393	69	female	white	M1
TCGA-AB-2879-03	Acute Myeloid Leukemia	Acute Myeloid Leukemia	White blood cell	Primary Blood Derived Cancer - Peripheral Blood	Female	TCGA	Tumor	0	245	68	female	white	M1
TCGA-AB-2973-03	Acute Myeloid Leukemia	Acute Myeloid Leukemia	White blood cell	Primary Blood Derived Cancer - Peripheral Blood	Female	TCGA	Tumor	1	609	68	female	white	M4
TCGA-AB-2998-03	Acute Myeloid Leukemia	Acute Myeloid Leukemia	White blood cell	Primary Blood Derived Cancer - Peripheral Blood	Female	TCGA	Tumor	1	31	68	female	white	M3
TCGA-AB-2942-03	Acute Myeloid Leukemia	Acute Myeloid Leukemia	White blood cell	Primary Blood Derived Cancer - Peripheral Blood	Female	TCGA	Tumor	0	641	67	female	white	M4
TCGA-AB-2988-03	Acute Myeloid Leukemia	Acute Myeloid Leukemia	White blood cell	Primary Blood Derived Cancer - Peripheral Blood	Female	TCGA	Tumor	1	30	67	female	white	M1
TCGA-AB-2851-03	Acute Myeloid Leukemia	Acute Myeloid Leukemia	White blood cell	Primary Blood Derived Cancer - Peripheral Blood	Female	TCGA	Tumor	1	242	66	female	white	M5
TCGA-AB-2867-03	Acute Myeloid Leukemia	Acute Myeloid Leukemia	White blood cell	Primary Blood Derived Cancer - Peripheral Blood	Female	TCGA	Tumor	1	184	66	female	white	M2
TCGA-AB-2826-03	Acute Myeloid Leukemia	Acute Myeloid Leukemia	White blood cell	Primary Blood Derived Cancer - Peripheral Blood	Female	TCGA	Tumor	1	731	64	female	white	M4
TCGA-AB-2830-03	Acute Myeloid Leukemia	Acute Myeloid Leukemia	White blood cell	Primary Blood Derived Cancer - Peripheral Blood	Female	TCGA	Tumor	1	275	64	female	white	M4
TCGA-AB-2869-03	Acute Myeloid Leukemia	Acute Myeloid Leukemia	White blood cell	Primary Blood Derived Cancer - Peripheral Blood	Female	TCGA	Tumor	0	243	64	female	black or african american	M2
TCGA-AB-2818-03	Acute Myeloid Leukemia	Acute Myeloid Leukemia	White blood cell	Primary Blood Derived Cancer - Peripheral Blood	Female	TCGA	Tumor	1	303	62	female	asian	M2
TCGA-AB-2803-03	Acute Myeloid Leukemia	Acute Myeloid Leukemia	White blood cell	Primary Blood Derived Cancer - Peripheral Blood	Female	TCGA	Tumor	1	792	61	female	white	M3
TCGA-AB-2936-03	Acute Myeloid Leukemia	Acute Myeloid Leukemia	White blood cell	Primary Blood Derived Cancer - Peripheral Blood	Female	TCGA	Tumor	0	59	61	female	white	M0 Undifferentiated
TCGA-AB-2978-03	Acute Myeloid Leukemia	Acute Myeloid Leukemia	White blood cell	Primary Blood Derived Cancer - Peripheral Blood	Female	TCGA	Tumor	0	699	61	female	white	M2
TCGA-AB-2832-03	Acute Myeloid Leukemia	Acute Myeloid Leukemia	White blood cell	Primary Blood Derived Cancer - Peripheral Blood	Female	TCGA	Tumor	1	365	60	female	white	M5
TCGA-AB-2860-03	Acute Myeloid Leukemia	Acute Myeloid Leukemia	White blood cell	Primary Blood Derived Cancer - Peripheral Blood	Female	TCGA	Tumor	1	427	60	female	white	M7
TCGA-AB-2877-03	Acute Myeloid Leukemia	Acute Myeloid Leukemia	White blood cell	Primary Blood Derived Cancer - Peripheral Blood	Female	TCGA	Tumor	0	638	60	female	white	M1
TCGA-AB-2952-03	Acute Myeloid Leukemia	Acute Myeloid Leukemia	White blood cell	Primary Blood Derived Cancer - Peripheral Blood	Female	TCGA	Tumor	1	31	60	female	white	M1
TCGA-AB-2964-03	Acute Myeloid Leukemia	Acute Myeloid Leukemia	White blood cell	Primary Blood Derived Cancer - Peripheral Blood	Female	TCGA	Tumor	0	1277	58	female	white	M1
TCGA-AB-2816-03	Acute Myeloid Leukemia	Acute Myeloid Leukemia	White blood cell	Primary Blood Derived Cancer - Peripheral Blood	Female	TCGA	Tumor	1	245	57	female	white	M4
TCGA-AB-2846-03	Acute Myeloid Leukemia	Acute Myeloid Leukemia	White blood cell	Primary Blood Derived Cancer - Peripheral Blood	Female	TCGA	Tumor	1	1402	57	female	white	M4
TCGA-AB-2966-03	Acute Myeloid Leukemia	Acute Myeloid Leukemia	White blood cell	Primary Blood Derived Cancer - Peripheral Blood	Female	TCGA	Tumor	1	854	57	female	white	M2
TCGA-AB-2993-03	Acute Myeloid Leukemia	Acute Myeloid Leukemia	White blood cell	Primary Blood Derived Cancer - Peripheral Blood	Female	TCGA	Tumor	1	761	57	female	white	M4
TCGA-AB-2955-03	Acute Myeloid Leukemia	Acute Myeloid Leukemia	White blood cell	Primary Blood Derived Cancer - Peripheral Blood	Female	TCGA	Tumor	1	489	56	female	white	M2
TCGA-AB-2954-03	Acute Myeloid Leukemia	Acute Myeloid Leukemia	White blood cell	Primary Blood Derived Cancer - Peripheral Blood	Female	TCGA	Tumor	0	1492	55	female	white	M4
TCGA-AB-2919-03	Acute Myeloid Leukemia	Acute Myeloid Leukemia	White blood cell	Primary Blood Derived Cancer - Peripheral Blood	Female	TCGA	Tumor	0	61	54	female	white	M1
TCGA-AB-2819-03	Acute Myeloid Leukemia	Acute Myeloid Leukemia	White blood cell	Primary Blood Derived Cancer - Peripheral Blood	Female	TCGA	Tumor	0	2496	52	female	white	M2
TCGA-AB-2839-03	Acute Myeloid Leukemia	Acute Myeloid Leukemia	White blood cell	Primary Blood Derived Cancer - Peripheral Blood	Female	TCGA	Tumor	1	486	51	female	white	M2
TCGA-AB-2841-03	Acute Myeloid Leukemia	Acute Myeloid Leukemia	White blood cell	Primary Blood Derived Cancer - Peripheral Blood	Female	TCGA	Tumor	1	1401	51	female	white	M3
TCGA-AB-2854-03	Acute Myeloid Leukemia	Acute Myeloid Leukemia	White blood cell	Primary Blood Derived Cancer - Peripheral Blood	Female	TCGA	Tumor	1	366	51	female	white	M4
TCGA-AB-2873-03	Acute Myeloid Leukemia	Acute Myeloid Leukemia	White blood cell	Primary Blood Derived Cancer - Peripheral Blood	Female	TCGA	Tumor	0	273	51	female	white	M5
TCGA-AB-2911-03	Acute Myeloid Leukemia	Acute Myeloid Leukemia	White blood cell	Primary Blood Derived Cancer - Peripheral Blood	Female	TCGA	Tumor	0	1186	51	female	black or african american	M4
TCGA-AB-2894-03	Acute Myeloid Leukemia	Acute Myeloid Leukemia	White blood cell	Primary Blood Derived Cancer - Peripheral Blood	Female	TCGA	Tumor	1	181	50	female	white	M5
TCGA-AB-2897-03	Acute Myeloid Leukemia	Acute Myeloid Leukemia	White blood cell	Primary Blood Derived Cancer - Peripheral Blood	Female	TCGA	Tumor	0	243	50	female	white	M3
TCGA-AB-2881-03	Acute Myeloid Leukemia	Acute Myeloid Leukemia	White blood cell	Primary Blood Derived Cancer - Peripheral Blood	Female	TCGA	Tumor	0	393	48	female	white	M1
TCGA-AB-2916-03	Acute Myeloid Leukemia	Acute Myeloid Leukemia	White blood cell	Primary Blood Derived Cancer - Peripheral Blood	Female	TCGA	Tumor	0	882	48	female	white	M4
TCGA-AB-2878-03	Acute Myeloid Leukemia	Acute Myeloid Leukemia	White blood cell	Primary Blood Derived Cancer - Peripheral Blood	Female	TCGA	Tumor	1	365	47	female	white	M2
TCGA-AB-2876-03	Acute Myeloid Leukemia	Acute Myeloid Leukemia	White blood cell	Primary Blood Derived Cancer - Peripheral Blood	Female	TCGA	Tumor	0	1219	45	female	white	M2
TCGA-AB-2884-03	Acute Myeloid Leukemia	Acute Myeloid Leukemia	White blood cell	Primary Blood Derived Cancer - Peripheral Blood	Female	TCGA	Tumor	1	731	44	female	white	M1
TCGA-AB-2928-03	Acute Myeloid Leukemia	Acute Myeloid Leukemia	White blood cell	Primary Blood Derived Cancer - Peripheral Blood	Female	TCGA	Tumor	1	59	43	female	black or african american	M1
TCGA-AB-2892-03	Acute Myeloid Leukemia	Acute Myeloid Leukemia	White blood cell	Primary Blood Derived Cancer - Peripheral Blood	Female	TCGA	Tumor	0	943	42	female	white	M4
TCGA-AB-2895-03	Acute Myeloid Leukemia	Acute Myeloid Leukemia	White blood cell	Primary Blood Derived Cancer - Peripheral Blood	Female	TCGA	Tumor	1	153	41	female	white	M1
TCGA-AB-2917-03	Acute Myeloid Leukemia	Acute Myeloid Leukemia	White blood cell	Primary Blood Derived Cancer - Peripheral Blood	Female	TCGA	Tumor	0	1216	41	female	white	M0 Undifferentiated
TCGA-AB-2991-03	Acute Myeloid Leukemia	Acute Myeloid Leukemia	White blood cell	Primary Blood Derived Cancer - Peripheral Blood	Female	TCGA	Tumor	0	1826	40	female	white	M3
TCGA-AB-2814-03	Acute Myeloid Leukemia	Acute Myeloid Leukemia	White blood cell	Primary Blood Derived Cancer - Peripheral Blood	Female	TCGA	Tumor	1	792	39	female	white	M0 Undifferentiated
TCGA-AB-2845-03	Acute Myeloid Leukemia	Acute Myeloid Leukemia	White blood cell	Primary Blood Derived Cancer - Peripheral Blood	Female	TCGA	Tumor	1	304	37	female	white	M2
TCGA-AB-2937-03	Acute Myeloid Leukemia	Acute Myeloid Leukemia	White blood cell	Primary Blood Derived Cancer - Peripheral Blood	Female	TCGA	Tumor	1	215	36	female	white	M1
TCGA-AB-2981-03	Acute Myeloid Leukemia	Acute Myeloid Leukemia	White blood cell	Primary Blood Derived Cancer - Peripheral Blood	Female	TCGA	Tumor	0	487	35	female	white	M5
TCGA-AB-2950-03	Acute Myeloid Leukemia	Acute Myeloid Leukemia	White blood cell	Primary Blood Derived Cancer - Peripheral Blood	Female	TCGA	Tumor	0	306	34	female	white	M2
TCGA-AB-2970-03	Acute Myeloid Leukemia	Acute Myeloid Leukemia	White blood cell	Primary Blood Derived Cancer - Peripheral Blood	Female	TCGA	Tumor	1	305	34	female	white	M4
TCGA-AB-2862-03	Acute Myeloid Leukemia	Acute Myeloid Leukemia	White blood cell	Primary Blood Derived Cancer - Peripheral Blood	Female	TCGA	Tumor	0	1430	33	female	black or african american	M3
TCGA-AB-2825-03	Acute Myeloid Leukemia	Acute Myeloid Leukemia	White blood cell	Primary Blood Derived Cancer - Peripheral Blood	Female	TCGA	Tumor	1	212	31	female	white	M5
TCGA-AB-2986-03	Acute Myeloid Leukemia	Acute Myeloid Leukemia	White blood cell	Primary Blood Derived Cancer - Peripheral Blood	Female	TCGA	Tumor	1	212	31	female	white	M2
TCGA-AB-2979-03	Acute Myeloid Leukemia	Acute Myeloid Leukemia	White blood cell	Primary Blood Derived Cancer - Peripheral Blood	Female	TCGA	Tumor	0	671	30	female	white	M1
TCGA-AB-2812-03	Acute Myeloid Leukemia	Acute Myeloid Leukemia	White blood cell	Primary Blood Derived Cancer - Peripheral Blood	Female	TCGA	Tumor	1	366	25	female	black or african american	M2
TCGA-AB-2914-03	Acute Myeloid Leukemia	Acute Myeloid Leukemia	White blood cell	Primary Blood Derived Cancer - Peripheral Blood	Female	TCGA	Tumor	0	792	22	female	white	M2
TCGA-AB-2896-03	Acute Myeloid Leukemia	Acute Myeloid Leukemia	White blood cell	Primary Blood Derived Cancer - Peripheral Blood	Female	TCGA	Tumor	1	214	21	female	white	M5
TCGA-AB-3011-03	Acute Myeloid Leukemia	Acute Myeloid Leukemia	White blood cell	Primary Blood Derived Cancer - Peripheral Blood	Female	TCGA	Tumor	0	1885	21	female	white	M1
