# Supplementary material for: Integrative profiling of lactylation reveals prognostic biomarkers and an immunosuppressive niche in acute myeloid leukemia
Source: Front Immunol. 2026 Mar 23;17:1765979. doi: 10.3389/fimmu.2026.1765979 (PMC13050951; doi:10.3389/fimmu.2026.1765979)
Supplement: Supplementary file 5 [file Table2.xls]

## Sheet: Sheet1
Supplementary Table 2 Specific sample information in GEO database.
GSE ID	Platform	Number of samples with prognostic information
GSE71014	GPL10558 Illumina HumanHT-12 V4.0 expression beadchip	104
GSE10358	GPL570 [HG-U133_Plus_2] Affymetrix Human Genome U133 Plus 2.0 Array	91
GSE12417	GPL570[HG-U133_Plus_2] Affymetrix Human Genome U133 Plus 2.0 Array	79
GSE37643	GPL570[HG-U133_Plus_2] Affymetrix Human Genome U133 Plus 2.0 Array	136
