# Supplementary material for: Integrative profiling of lactylation reveals prognostic biomarkers and an immunosuppressive niche in acute myeloid leukemia
Source: Front Immunol. 2026 Mar 23;17:1765979. doi: 10.3389/fimmu.2026.1765979 (PMC13050951; doi:10.3389/fimmu.2026.1765979)
Supplement: Supplementary file 6 [file Table3.xlsx]

## Sheet: all_markers
Supplementary Table 3 DEG1 identified based on single-cell dataset
gene	avg_log2FC	cluster
CDK6	1.53969934644271	GMP
STMN1	1.67454747183411	GMP
SPINK2	3.00946991060559	GMP
LRRC75A-AS1	1.27680320202822	GMP
TUBB	1.63133091370216	GMP
PRSS57	3.15615605741488	GMP
S100A8	-2.13176	GMP
S100A9	-2.41587	GMP
VCAN	-2.87403	GMP
FLT3	1.27946355688777	GMP
GAS5	1.11051450481275	GMP
S100A6	-1.55912	GMP
TUBA1B	1.57310366001529	GMP
SOX4	1.30269881670414	GMP
HSP90AB1	0.851934925964354	GMP
FAM30A	2.87233396564011	GMP
GUCY1A3	2.76953583833555	GMP
GAPDH	0.927338916262803	GMP
LYZ	-1.51717	GMP
IFI30	-3.01714	GMP
FGL2	-2.99389	GMP
CTSS	-2.48751	GMP
TXNIP	-1.77668	GMP
RPS5	0.800528721961187	GMP
PSAP	-1.88194	GMP
RPS3	0.788300659837863	GMP
EEF1B2	0.84977891933971	GMP
RPLP0	0.984221486600947	GMP
RPS4X	0.598582088702256	GMP
RPS7	0.587185565859444	GMP
RPL18A	0.647046124100879	GMP
RPL3	0.63001989008313	GMP
RPS21	0.614652085781182	GMP
RPS24	0.568417480650107	GMP
TMSB10	-0.771675	GMP
RPL9	0.571624942380315	GMP
RPL13	0.516370108583471	GMP
RPS18	0.537468799392092	GMP
TMSB4X	-1.0359	GMP
RPLP1	0.55288429011448	GMP
RPS3A	0.598779685665146	GMP
B2M	-0.755182	GMP
RPL10A	0.563501786482245	GMP
RPS2	0.665174358486833	GMP
RPS17	0.506100021425414	GMP
RPL7	0.505600580349461	GMP
MPO	2.19676359063638	GMP
HNRNPA1	0.636740227404269	GMP
MIF	0.913465877039982	GMP
NAP1L1	0.694022674937593	GMP
FTH1	-1.1057	GMP
PTPRC	-1.19605	GMP
RPSA	0.540582056424672	GMP
FCN1	-2.914	GMP
S100A10	-2.0467	GMP
NUCB2	1.0036682794435	GMP
HIST1H4C	1.16163782415902	GMP
FTL	-1.19956	GMP
LGALS3	-2.23713	GMP
TPM4	0.936241167459005	GMP
DUT	0.99560156238539	GMP
RPL7A	0.538517419407555	GMP
HMGA1	1.10371	GMP
BCL11A	1.48729423656565	GMP
SAT1	-1.73721	GMP
CYBB	-1.93555	GMP
BTG1	-1.62996	GMP
PCLAF	1.45738743646597	GMP
NPM1	0.53399737046242	GMP
SAMHD1	-1.54741	GMP
CALR	0.880753428880935	GMP
HSPD1	0.698119611957333	GMP
SMC4	1.05805592681353	GMP
PPIA	0.638566194465308	GMP
AHNAK	-1.37343	GMP
SEPT6	0.942624105718906	GMP
C1orf228	1.65472124524898	GMP
FCER1G	-1.91314	GMP
MNDA	-1.45638	GMP
TM7SF3	1.64944741031495	GMP
HINT1	0.675575716749357	GMP
STK17B	-1.15287	GMP
APEX1	0.876725832173825	GMP
LOC100506844	1.16663966532471	GMP
SPN	0.802573920499558	GMP
FYB1	-1.90543	GMP
MS4A6A	-1.93394	GMP
EBPL	1.51715820957764	GMP
MSRB3	1.18745894707159	GMP
H2AFY	0.707964353080566	GMP
NUCKS1	0.771983569335272	GMP
NASP	0.866083653189314	GMP
RPLP0P2	0.625381231975412	GMP
S100A4	-0.843169	GMP
PAICS	1.07343912386059	GMP
XBP1	0.790140793982666	GMP
SERPINB1	0.533024375376864	GMP
CDCA7L	1.34414092650373	GMP
RPL29	0.525288175333565	GMP
VAMP8	0.650697696003425	GMP
MRPL57	1.16490836974021	GMP
ATP5G2	0.778657714105777	GMP
PEBP1	0.759731107377351	GMP
MAN1A1	1.53150521910522	GMP
NREP	1.25828103263559	GMP
SORL1	0.924775016164344	GMP
MYB	1.03572658595165	GMP
CLEC11A	1.16404671721496	GMP
RPL18	0.530782688336689	GMP
FABP5	0.900521091881515	GMP
NOP56	0.983558112848869	GMP
CAST	-1.40436	GMP
HIST1H1B	1.04869944866088	GMP
ENO1	0.506648502578112	GMP
C1QBP	0.838785883641031	GMP
ACTG1	0.537469406729808	GMP
CCT2	0.960256029715475	GMP
UBB	0.516911070603602	GMP
RAN	0.728248902108171	GMP
ANXA2	-1.30602	GMP
ETV6	1.04866956180156	GMP
RUNX1	0.91751149845463	GMP
LSM7	0.708161156101681	GMP
CENPF	1.26350888443255	GMP
JUNB	-1.4876	GMP
H2AFZ	0.879448219536233	GMP
MLEC	0.920039438275487	GMP
RPL8	0.509870237936688	GMP
TFDP2	0.939364554178214	GMP
MSI2	1.25794710510767	GMP
COTL1	-1.5765	GMP
PCNA	1.25172175581534	GMP
CD68	-1.77595	GMP
RN7SK	0.663248331834879	GMP
PARP1	0.819648052719639	GMP
MGST1	0.7683417648018	GMP
ANXA5	-1.39153	GMP
PA2G4	0.636802881943145	GMP
RNA28S	-0.541356	GMP
PRDX6	0.900459128062695	GMP
ZFAS1	0.55277836907888	GMP
PRIM1	1.03876317258936	GMP
EVI2B	-1.30249	GMP
CKS2	1.04217980831191	GMP
RPSAP58	0.559377869222737	GMP
COMT	1.03113630234121	GMP
EIF3L	0.613256385774668	GMP
RBMX	0.608451602780056	GMP
ADA2	-1.7027	GMP
DBET	0.728849578282441	GMP
HMGN2	0.724323916018223	GMP
DSE	0.581947266178794	GMP
ZFP36	-1.37166	GMP
CBX5	0.781983753878638	GMP
TAF1D	0.784403623208839	GMP
SNHG8	0.597457870754968	GMP
SEPT11	1.03922490102775	GMP
DHFR	0.968087307506424	GMP
DNAJC1	0.67020921460982	GMP
ANP32B	0.508004150207512	GMP
YWHAZ	-0.655006	GMP
IQGAP1	-0.899913	GMP
NME1	1.00190447226001	GMP
CHD4	0.651242191419933	GMP
ZNF22	0.858090498022543	GMP
RPS18P9	0.541804643941107	GMP
C6orf48	0.581319886041093	GMP
SNRPD1	0.625126308492133	GMP
UBC	-0.817083	GMP
NME2	0.531027844285509	GMP
CD99	0.729536288088523	GMP
FBL	0.776241830052572	GMP
HSH2D	0.963939715251445	GMP
MYL12A	-0.775086	GMP
NONO	0.555243395432022	GMP
RANBP1	0.639969550852037	GMP
TAPT1-AS1	0.50312828227279	GMP
PHB2	0.814996407975504	GMP
NRIP1	1.2364701800169	GMP
RNASEH2B	0.785756272282083	GMP
CXCR4	-1.20027	GMP
CALM1	-0.871395	GMP
DNAJC9	0.687422227674495	GMP
NAA38	0.576388000855502	GMP
NFKBIA	-1.35873	GMP
DDX5	-0.550506	GMP
SLC25A3	0.515428840904056	GMP
ITGB2	-1.10656	GMP
CEP57	0.792190239639039	GMP
LCP1	-0.59951	GMP
TYROBP	-0.892433	GMP
USP1	0.605171261864458	GMP
LYST	-0.953092	GMP
USP15	-0.94213	GMP
SNRPB	0.574134086662918	GMP
MIF-AS1	0.603801319768435	GMP
ATP5G3	0.504810502820786	GMP
CTSB	-1.26885	GMP
IPO5	0.846465030606947	GMP
LAPTM5	-0.801856	GMP
SRGN	-0.535055	GMP
PAN3	0.839605086552945	GMP
GADD45GIP1	0.608405172620647	GMP
SIVA1	0.596277053797381	GMP
CPT1A	0.652665797689443	GMP
TUBA1A	0.728836665734803	GMP
HDAC2	0.633744607880715	GMP
TALDO1	0.572264140337531	GMP
TIMM13	0.704601661948091	GMP
TMEM123	0.547601482689436	GMP
SNHG3	0.659740173867147	GMP
KHDRBS1	0.504526200372987	GMP
CCT4	0.518333700755877	GMP
STOM	0.578221219595373	GMP
CST3	-1.1231	GMP
LARS	0.513442052777721	GMP
RIPOR2	-1.32758	GMP
CSTA	-0.913652	GMP
HNRNPF	0.542038227961151	GMP
CCND2	0.595721916245625	GMP
H2AFV	0.520064333049065	GMP
SNRPF	0.545642586430413	GMP
TIA1	0.519844065991743	GMP
GNPTAB	0.537357793754673	GMP
CD55	-1.27032	GMP
OLA1	0.535023455343135	GMP
PAFAH1B2	0.611559429481508	GMP
CEP170	0.641449866249179	GMP
DYNLL1	0.505047142768778	GMP
NHP2	0.581537028933259	GMP
PTP4A2	-0.842146	GMP
GPCPD1	-1.17349	GMP
ATP5B	0.504518635338923	GMP
IPO7	0.580891922211697	GMP
KIAA1551	-1.43895	GMP
TCP1	0.534883068324151	GMP
MCL1	-0.928558	GMP
DARS	0.557258806348503	GMP
SSRP1	0.585477962977663	GMP
SNRPC	0.543916785380875	GMP
KMT2A	0.513584219717432	GMP
TUFM	0.603370338828899	GMP
SMAP2	-1.13615	GMP
ILF2	0.544719010861643	GMP
PRDX1	0.696628166522331	GMP
CDC42SE1	-1.04462	GMP
DUSP1	-1.26159	GMP
ANKRD36C	0.550090894552049	GMP
FAM60A	0.571544013878639	GMP
IFNGR1	-1.28264	GMP
TLN1	-0.671094	GMP
ZKSCAN1	0.530730856941212	GMP
ADK	0.508563815602685	GMP
DAD1	0.53138531630646	GMP
FAM107B	-1.12019	GMP
TIMM8B	0.637316115621984	GMP
FTH1P3	-0.933967	GMP
HERC2	0.524202005299754	GMP
RNASEH2C	0.555401175968252	GMP
VSIR	-1.1081	GMP
RBBP7	0.514452641681457	GMP
FBXL5	-1.16324	GMP
GRN	-1.04112	GMP
SAP18	0.559452402705797	GMP
PTPRE	-1.09597	GMP
JUN	-1.2137	GMP
PLIN2	-1.49246	GMP
HLA-E	-0.523771	GMP
ARL4A	-0.988394	GMP
AKAP13	-0.932989	GMP
ASAH1	-1.06363	GMP
APOOL	0.557562202050892	GMP
SAMSN1	-1.19488	GMP
ATP2B1	-0.996161	GMP
ADD3	-0.904049	GMP
RNF213	-1.07452	GMP
SARAF	-0.81069	GMP
CFLAR	-0.910347	GMP
FLNA	-0.896431	GMP
ITGB1	-0.833949	GMP
FOS	-0.631891	GMP
AHR	-0.926899	GMP
VMP1	-1.08885	GMP
SMCHD1	-0.753256	GMP
LST1	-0.717081	GMP
STK4	-0.807252	GMP
CDC42SE2	-0.808883	GMP
YPEL5	-0.830754	GMP
ARPC1B	-0.538679	GMP
ZFAND5	-0.784118	GMP
CDV3	-0.808575	GMP
ANKRD12	-0.71259	GMP
CCNL1	-0.57024	GMP
PPP1R15A	-0.640252	GMP
EVI2A	-0.781566	GMP
DAZAP2	-0.663828	GMP
HLA-H	-0.824446	GMP
CD53	-0.673891	GMP
MYH9	-0.645937	GMP
BIN2	-0.733821	GMP
CLEC12A	-0.889431	GMP
ITM2B	-0.505958	GMP
RAP1A	-0.718148	GMP
ZNF106	-0.67643	GMP
CLK1	-0.736197	GMP
CRIP1	-0.584437	GMP
SELENOK	-0.826684	GMP
AIF1	-0.712453	GMP
ID2	-0.605082	GMP
CTSD	-0.850649	GMP
TGOLN2	-0.544432	GMP
RNF130	-0.6585	GMP
ATG3	-0.592387	GMP
HIF1A	-0.924111	GMP
LYN	-0.631087	GMP
EZR	-0.76024	GMP
OSBPL8	-0.556156	GMP
METTL9	-0.639442	GMP
UTRN	-0.718577	GMP
KMT2E	-0.587119	GMP
FAM49B	-0.618894	GMP
UHMK1	-0.666236	GMP
NPC2	-0.635625	GMP
RIOK3	-0.644665	GMP
JAK1	-0.678717	GMP
NEAT1	-0.839229	GMP
CHD2	-0.633762	GMP
CHD1	-0.544163	GMP
ITSN2	-0.504719	GMP
MXD1	-0.542627	GMP
SP100	-0.545092	GMP
SLC25A37	-0.65338	GMP
RAB2A	-0.527653	GMP
TNFSF13B	-0.617579	GMP
HSPA5	-0.680561	GMP
VCAN.1	4.0404093160795	Monocytes
S100A9.1	3.65090688043685	Monocytes
S100A8.1	3.35459281128172	Monocytes
MNDA.1	2.72744721059992	Monocytes
LYZ.1	2.8042989129771	Monocytes
TYROBP.1	1.94476280601962	Monocytes
CYBB.1	2.87600034294258	Monocytes
CTSS.1	3.14497066619926	Monocytes
PSAP.1	2.60133609929882	Monocytes
CSTA.1	2.14934821766972	Monocytes
IFI30.1	4.05094751641612	Monocytes
SAT1.1	2.54386579394076	Monocytes
S100A6.1	1.84641436206058	Monocytes
FCER1G.1	2.79343397818858	Monocytes
FGL2.1	3.90185492377142	Monocytes
MS4A6A.1	3.14000201317447	Monocytes
CST3.1	2.21151202538056	Monocytes
S100A10.1	2.62170249793998	Monocytes
SAMHD1.1	2.00387219645035	Monocytes
ANXA2.1	2.1250469424806	Monocytes
AIF1.1	1.83773016477018	Monocytes
FCN1.1	4.01151232518305	Monocytes
LGALS1.1	1.21896370245846	Monocytes
LGALS3.1	3.05048295344998	Monocytes
LYST.1	1.68295821468692	Monocytes
VIM.1	1.20590540202528	Monocytes
S100A4.1	1.30242681593052	Monocytes
ITGB2.1	1.70937520637459	Monocytes
LST1.1	1.86920865245777	Monocytes
AHNAK.1	1.54241061997055	Monocytes
CD68.1	2.95000220641257	Monocytes
CDK6.1	-2.28061	Monocytes
COTL1.1	2.14019687449069	Monocytes
ANXA5.1	2.08156316436515	Monocytes
CFD	1.82564	Monocytes
NCF2	3.27129435366103	Monocytes
GRN.1	2.1269329985572	Monocytes
TNFAIP2	2.98621777068054	Monocytes
CTSH	2.88894113058234	Monocytes
CTSB.1	2.11172235371513	Monocytes
MCL1.1	1.60536895326584	Monocytes
ADA2.1	2.41157512537211	Monocytes
STMN1.1	-1.9161	Monocytes
CLEC12A.1	2.10567077466989	Monocytes
LAPTM5.1	1.23170282090684	Monocytes
EVI2B.1	1.46192432097367	Monocytes
FOS.1	1.38751564359914	Monocytes
SCPEP1	2.3800258527468	Monocytes
MPEG1	3.44163004982424	Monocytes
LCP1.1	1.09073895672763	Monocytes
VSIR.1	1.93039336251814	Monocytes
IQGAP1.1	1.12276359609749	Monocytes
ANXA1.1	1.32002930215437	Monocytes
APLP2	1.43887975019525	Monocytes
MS4A7	3.05438243925515	Monocytes
TNFSF13B.1	1.78785529638574	Monocytes
KCTD12	3.47979112665542	Monocytes
PTPRE.1	1.81698	Monocytes
S100A11	2.65625260538524	Monocytes
GAS5.1	-1.23125	Monocytes
SRGN.1	1.62937239160537	Monocytes
CPVL	2.79236407093401	Monocytes
AHR.1	1.84217429839243	Monocytes
IFNGR1.1	1.85271710940195	Monocytes
NAMPT	2.82924345861807	Monocytes
IGSF6	3.05210040681577	Monocytes
MEGF9	2.40135573820332	Monocytes
FTH1.1	1.56199082779659	Monocytes
CEBPD	2.7878076469133	Monocytes
TYMP	2.93767054565588	Monocytes
IL13RA1	2.99741529085714	Monocytes
IL17RA	2.1175469993275	Monocytes
C1orf162	2.1950332139527	Monocytes
FGR	2.9414315156204	Monocytes
ITGAX	2.69536	Monocytes
KLF4	2.53789604486687	Monocytes
TLR4	3.09484836302124	Monocytes
LRRC75A-AS1.1	-1.17687	Monocytes
HSP90AB1.1	-0.95801	Monocytes
NPM1.1	-0.955858	Monocytes
RPS5.1	-0.905073	Monocytes
FTL.1	1.94473849314488	Monocytes
RPSA.1	-0.853307	Monocytes
EEF1B2.1	-0.985618	Monocytes
RPS3.1	-0.799936	Monocytes
RPLP0.1	-0.937621	Monocytes
RPL3.1	-0.783695	Monocytes
RPS21.1	-0.885771	Monocytes
TMSB4X.1	1.07654585498902	Monocytes
RPS17.1	-0.658641	Monocytes
ACTB.1	0.83148361286112	Monocytes
TMSB10.1	0.879408167639218	Monocytes
RPS19.1	-0.57761	Monocytes
RPL32.1	-0.615793	Monocytes
RPS23.1	-0.641333	Monocytes
RPL5.1	-0.667692	Monocytes
RPS12.1	-0.801632	Monocytes
RPS15A.1	-0.553081	Monocytes
RPL9.1	-0.611701	Monocytes
RPS25.1	-0.777455	Monocytes
RPS27A.1	-0.65942	Monocytes
RPS29	-0.682323	Monocytes
RPL13.1	-0.616087	Monocytes
RPS18.1	-0.651067	Monocytes
RPL31.1	-0.530549	Monocytes
RPS3A.1	-0.623411	Monocytes
RPL13A.1	-0.500586	Monocytes
RPS6.1	-0.691088	Monocytes
HIST1H4C.1	-2.04058	Monocytes
CD302	1.46518305281228	Monocytes
PTPRCAP.1	-2.80483	Monocytes
TSPO.1	1.27440176910983	Monocytes
DMXL2	2.28804807192399	Monocytes
RPL10A.1	-0.646089	Monocytes
RPL17.1	-0.53593	Monocytes
ARPC1B.1	1.14952017580146	Monocytes
RPL14.1	-0.576308	Monocytes
PRSS57.1	-3.27084	Monocytes
DUSP1.1	1.79975539246983	Monocytes
OGFRL1	2.07477357698319	Monocytes
RNASE2	1.37577206322522	Monocytes
RPS14.1	-0.544314	Monocytes
CTSD.1	1.86453378133412	Monocytes
RPL35.1	-0.551098	Monocytes
RPS4X.1	-0.665912	Monocytes
TKT.1	1.06181461556287	Monocytes
SPINK2.1	-2.80248	Monocytes
PCNP.1	-0.689379	Monocytes
RNASE6	1.92609649168291	Monocytes
RPL35A.1	-0.5301	Monocytes
AP1S2	1.81235580210113	Monocytes
OAZ1.1	0.875212813897535	Monocytes
VMP1.1	1.94837405729976	Monocytes
ZFP36.1	1.39447137828428	Monocytes
STK17B.1	0.95533299898073	Monocytes
UBC.1	0.964667763754949	Monocytes
TNFRSF1B	1.97231298640137	Monocytes
RPL18A.1	-0.671948	Monocytes
PLEK.1	1.27341089658632	Monocytes
RPLP2.1	-0.587351	Monocytes
TUBB.1	-1.79463	Monocytes
RPL23A.1	-0.592761	Monocytes
RPL37A.1	-0.533783	Monocytes
GPCPD1.1	1.5517154206827	Monocytes
RPS27.1	-0.537801	Monocytes
HNRNPA1.1	-0.753363	Monocytes
RPS10.1	-0.577103	Monocytes
RPS2.1	-0.701487	Monocytes
RPL13AP5.1	-0.5816	Monocytes
NAIP	1.94168113937952	Monocytes
GLIPR2	1.64554152857352	Monocytes
EMILIN2	1.93266650096339	Monocytes
CSGALNACT2	1.68277207076858	Monocytes
MSI2.1	-3.0039	Monocytes
RAB11FIP1	1.74652743049244	Monocytes
FTH1P3.1	1.39843485282708	Monocytes
ARRB2	1.77920505994847	Monocytes
FBXL5.1	1.65468098218362	Monocytes
HLA-DRA.1	1.30712688781249	Monocytes
ASAH1.1	1.73172377934101	Monocytes
RPS28.1	-0.670868	Monocytes
RPL7.1	-0.512295	Monocytes
NPC2.1	1.52692619345913	Monocytes
LMNA	1.87829156468461	Monocytes
RPL24.1	-0.510938	Monocytes
RAB31	1.78561163772663	Monocytes
CAPN2	1.52826701765575	Monocytes
IRS2	1.8610011750362	Monocytes
CCND2.1	-2.16278	Monocytes
EFHD2	1.72888968163301	Monocytes
CD36	0.747983108293252	Monocytes
RPS7.1	-0.53437	Monocytes
ZFAND5.1	1.39218194197336	Monocytes
TPM3.1	0.584289333395161	Monocytes
RPLP0P2.1	-0.837853	Monocytes
RPL7A.1	-0.57883	Monocytes
PLIN2.1	2.17730252994846	Monocytes
CAST.1	1.17123021295836	Monocytes
TAPT1-AS1.1	-0.998986	Monocytes
MIF.1	-1.02638	Monocytes
CD63.1	1.07497214957548	Monocytes
SEPT6.1	-1.45697	Monocytes
EEF1G.1	-0.548956	Monocytes
GPX1.1	0.723537119924505	Monocytes
JAML	1.76745858223654	Monocytes
CAPG	1.76224434183421	Monocytes
MYO1F	1.71411865992527	Monocytes
TFDP2.1	-1.91327	Monocytes
MYL6.1	0.597191033776306	Monocytes
GABARAP.1	1.11960858111804	Monocytes
ARL4A.1	1.54358	Monocytes
NFKBIZ	1.7410216580289	Monocytes
SOX4.1	-1.58714	Monocytes
USP15.1	1.03566729321433	Monocytes
HMGB1.1	-0.829666	Monocytes
SLC38A1	-1.64702	Monocytes
CDC42.1	0.708256130287852	Monocytes
ARPC5.1	0.914778909120614	Monocytes
JUNB.1	1.06491580879859	Monocytes
LYN.1	1.31126886643418	Monocytes
FYB1.1	0.843842453505623	Monocytes
NUCB2.1	-1.03914	Monocytes
HSPD1.1	-0.986419	Monocytes
RNF130.1	1.3424320220019	Monocytes
PAK1	1.61690580343087	Monocytes
HIST1H1D.1	-1.26575	Monocytes
RASSF2	1.44107970725716	Monocytes
TXNIP.1	0.614150032214641	Monocytes
PTPRC.1	0.519784374559341	Monocytes
PCLAF.1	-1.8219	Monocytes
RPSAP58.1	-0.886807	Monocytes
ATP5E.1	0.544884812443871	Monocytes
RGS2	1.53577451408638	Monocytes
AGTPBP1	1.49592219420044	Monocytes
NEAT1.1	1.43288877913764	Monocytes
LY86	1.50073917987207	Monocytes
ARPC2.1	0.616304463667872	Monocytes
PAICS.1	-1.53466	Monocytes
MXD1.1	1.39658384547495	Monocytes
NFKBIA.1	1.31972316693654	Monocytes
METTL9.1	1.25692574610649	Monocytes
SYK	1.21766659034121	Monocytes
MYADM	1.00218914392784	Monocytes
ARPC3	0.693319169967245	Monocytes
ATP2B1.1	1.3852958468044	Monocytes
EMB	0.905851601452959	Monocytes
HSPA8.1	-0.79669	Monocytes
RPL18.1	-0.608108	Monocytes
BTG1.1	0.868654108147211	Monocytes
NUCKS1.1	-0.929662	Monocytes
HMGA1.1	-1.20355	Monocytes
TLN1.1	0.745118012079132	Monocytes
DUSP6	1.22094549139219	Monocytes
LDHB.1	-0.921511	Monocytes
IRAK3.1	1.17825964444937	Monocytes
RPS18P9.1	-0.874004	Monocytes
LRRFIP1.1	0.737290181227306	Monocytes
EVI2A.1	1.17140022326629	Monocytes
HIST1H1B.1	-2.26163	Monocytes
DUT.1	-1.02149	Monocytes
NCL.1	-0.680783	Monocytes
CLEC2D.1	-1.08248	Monocytes
RPL36.1	-0.591562	Monocytes
ZEB2.1	1.00214538120836	Monocytes
CAP1.1	0.657383422768614	Monocytes
MYL12A.1	0.601201651086457	Monocytes
PECAM1	1.29137	Monocytes
ACTR2.1	0.628834206337973	Monocytes
SAMSN1.1	1.48219361401462	Monocytes
PARP1.1	-1.26437	Monocytes
PEBP1.1	-0.885779	Monocytes
HIF1A.1	1.48090137573531	Monocytes
GPR183	1.29114237795241	Monocytes
SMC4.1	-1.24777	Monocytes
HINT1.1	-0.63517	Monocytes
BCL11A.1	-1.4601	Monocytes
GLIPR1	0.84918892005723	Monocytes
SLC44A1	1.37190682846078	Monocytes
SDCBP	1.34232547422652	Monocytes
USP3	1.3373693494264	Monocytes
NOP56.1	-1.25632	Monocytes
DNAJC9.1	-1.4199	Monocytes
LOC100506844.1	-1.32262	Monocytes
NAP1L1.1	-0.596607	Monocytes
SPN.1	-0.900484	Monocytes
SNHG8.1	-0.904915	Monocytes
TUBA1B.1	-1.26279	Monocytes
CD55.1	1.21622368868145	Monocytes
KLF10	1.32321719383035	Monocytes
VASP	1.28907911892695	Monocytes
RPL29.1	-0.502301	Monocytes
ATG3.1	1.12336433680996	Monocytes
MFSD1.1	1.09014655812017	Monocytes
FLNA.1	1.06173424201276	Monocytes
HLA-DRB1.1	1.21444796938356	Monocytes
ZNF106.1	1.09842208903844	Monocytes
CMTM6	0.978512580719259	Monocytes
NASP.1	-0.89364	Monocytes
HLA-DRB6	1.43764396857634	Monocytes
DPYSL2	1.28335147281614	Monocytes
CRIP1.1	1.01591102837861	Monocytes
CXCR4.1	0.786581177367099	Monocytes
JUN.1	1.48579087644879	Monocytes
CCT2.1	-1.08212	Monocytes
NOP58.1	-0.894039	Monocytes
CBX5.1	-1.1378	Monocytes
DBI	0.730631747471617	Monocytes
SORL1.1	-1.29819	Monocytes
DSE.1	-0.679826	Monocytes
TET2	1.17418388997981	Monocytes
VAPA.1	0.927683991868192	Monocytes
TGOLN2.1	0.842402648363613	Monocytes
DAZAP2.1	0.919019094283472	Monocytes
HLA-DRB5	1.36476940231133	Monocytes
RPS14P3	-0.532397	Monocytes
KLF6.1	0.632959799468568	Monocytes
SH3BGRL.1	0.758866693196208	Monocytes
PPP1R15A.1	0.912303662363192	Monocytes
RAN.1	-0.790093	Monocytes
RBMX.1	-0.748325	Monocytes
CHP1	1.14411661430348	Monocytes
NCOA4.1	0.801432320723076	Monocytes
GNAI2	0.987164410145823	Monocytes
PA2G4.1	-0.772924	Monocytes
KMT2A.1	-1.00055	Monocytes
PYCARD	0.96822284542262	Monocytes
SMAP2.1	0.98952918303435	Monocytes
CCPG1	1.16585079832872	Monocytes
PKM	0.813789218936567	Monocytes
MYB.1	-0.986597	Monocytes
CHD4.1	-0.826436	Monocytes
FAM49B.1	0.891433846776638	Monocytes
AKAP13.1	0.756844425585389	Monocytes
DDX6.1	-0.787023	Monocytes
MRPL57.1	-1.05152	Monocytes
ATP6AP2	1.05165579853335	Monocytes
C1QBP.1	-0.838009	Monocytes
SNRPD2.1	-0.573432	Monocytes
SMARCC1.1	-0.724909	Monocytes
RPL13AP20	-0.773411	Monocytes
SNRPD1.1	-0.883666	Monocytes
NOP53	-0.690249	Monocytes
GRB2	0.664257754414653	Monocytes
PPT1	1.07489170730762	Monocytes
MRPL33	0.752973753677111	Monocytes
CD53.1	0.751936991999051	Monocytes
SOD1	-0.754793	Monocytes
HCLS1	0.94529578537377	Monocytes
MIF-AS1.1	-0.926252	Monocytes
ITM2B.1	0.633521878096616	Monocytes
HSPA5.1	1.22486734072916	Monocytes
RANBP1.1	-0.814695	Monocytes
TAF1D.1	-0.917911	Monocytes
ANP32B.1	-0.570055	Monocytes
TTC3.1	-0.744706	Monocytes
PSIP1	-0.924977	Monocytes
LSM7.1	-0.707489	Monocytes
APEX1.1	-0.639235	Monocytes
TMEM167A	1.06707923508042	Monocytes
SNHG6.1	-0.57323	Monocytes
RNASET2	0.759222863045886	Monocytes
RPSAP9.1	-0.841022	Monocytes
ARHGAP30	0.826500449537582	Monocytes
MACF1.1	-0.772097	Monocytes
SKAP2	0.921169094269828	Monocytes
RILPL2	0.883613775594572	Monocytes
HSPE1.1	-0.852555	Monocytes
FBL.1	-0.880645	Monocytes
NAP1L4.1	-0.866959	Monocytes
PTP4A2.1	0.660459353390354	Monocytes
CCDC88A	0.71067090447414	Monocytes
XBP1.1	-0.857461	Monocytes
RPL31P11.1	-0.847136	Monocytes
RAB2A.1	0.829120370333966	Monocytes
RIOK3.1	0.971111527469467	Monocytes
MAP3K2	0.973690572864677	Monocytes
LRPPRC.1	-0.895071	Monocytes
PGAM1	1.05522163074759	Monocytes
GADD45GIP1.1	-0.801394	Monocytes
LTA4H	1.12772053024728	Monocytes
SUPT16H.1	-0.703809	Monocytes
C20orf24	0.861269380205109	Monocytes
RPL13AP6	-0.708966	Monocytes
ATP6V0B.1	0.832467591400008	Monocytes
JMJD1C.1	0.745081394177069	Monocytes
SH3BGRL3	0.508656410239643	Monocytes
LARS.1	-0.768473	Monocytes
CCT4.1	-0.722659	Monocytes
PIK3R1	-0.905069	Monocytes
USP1.1	-0.752894	Monocytes
ST13.1	-0.557334	Monocytes
PTPN6	0.932094118021162	Monocytes
LOC107984974	-0.507375	Monocytes
BIN2.1	0.712533957383555	Monocytes
DBET.1	-0.68271	Monocytes
CD74.1	0.896498125879424	Monocytes
SNHG3.1	-0.800799	Monocytes
MIR4426	-0.964819	Monocytes
QKI	0.886069765111652	Monocytes
SNX2	0.865726200242853	Monocytes
CYBA	0.589799387949274	Monocytes
RPS26	-0.560888	Monocytes
PRKDC.1	-0.699975	Monocytes
CCNL1.1	0.624087250862293	Monocytes
HNRNPA1P10.1	-0.768092	Monocytes
TMEM30A	0.869035484928095	Monocytes
CAPZA1.1	0.511890045845565	Monocytes
PRDX6.1	-0.739953	Monocytes
HOOK3	0.805621444308274	Monocytes
SMC3.1	-0.648875	Monocytes
SEC11A	0.789366199314858	Monocytes
GNL3.1	-0.771368	Monocytes
HIPK3	0.87997514574704	Monocytes
SNRPE.1	-0.559586	Monocytes
CREG1	0.824743131704418	Monocytes
SSRP1.1	-0.724075	Monocytes
GLS.1	-0.80095	Monocytes
BID	0.992437608545895	Monocytes
EIF5B.1	-0.658078	Monocytes
PLAC8.1	0.724324560715754	Monocytes
CAPZA2	0.866422051349608	Monocytes
C12orf57.1	-0.670326	Monocytes
NONO.1	-0.521921	Monocytes
LINC02067	-0.666311	Monocytes
MAP1LC3B	0.925167977359444	Monocytes
SQSTM1	0.913651541147624	Monocytes
TIA1.1	-0.699329	Monocytes
MLEC.1	-0.654046	Monocytes
CCT3.1	-0.690116	Monocytes
ATRX	-0.583057	Monocytes
ILF3.1	-0.539942	Monocytes
CEBPZ	-0.751576	Monocytes
LINC01623.1	-0.773436	Monocytes
H2AFZ.1	-0.61665	Monocytes
GAPT	0.914070293749265	Monocytes
RIPOR2.1	0.612600902454393	Monocytes
DARS.1	-0.741024	Monocytes
IRF2BP2.1	0.685121688415491	Monocytes
ACTR3.1	0.506203275110336	Monocytes
ID2.1	0.531737874469755	Monocytes
GTF3A.1	-0.515589	Monocytes
NDUFB6.1	-0.607647	Monocytes
GSPT1	-0.756352	Monocytes
RFLNB	0.817991903535197	Monocytes
PGD	0.895349900142238	Monocytes
PDCD4.1	-0.742341	Monocytes
RIF1.1	-0.693919	Monocytes
BNIP2	0.668725261361735	Monocytes
KPNB1.1	-0.521437	Monocytes
TMEM123.1	-0.649871	Monocytes
MYH9.1	0.522990356032904	Monocytes
LAMTOR4	0.697388469980432	Monocytes
PHB2.1	-0.662043	Monocytes
RALBP1.1	-0.586307	Monocytes
LSM5.1	-0.606362	Monocytes
ROCK1.1	0.541446287495572	Monocytes
LAMP2	0.660120148862878	Monocytes
HDAC2.1	-0.613908	Monocytes
TCP1.1	-0.633343	Monocytes
DOCK2	0.720690402946234	Monocytes
TPR.1	-0.517027	Monocytes
HLA-DPB1.1	1.26485250708796	Monocytes
METTL7A	0.909392853148626	Monocytes
TRMT112.1	-0.562094	Monocytes
SNRPF.1	-0.616386	Monocytes
IPO7.1	-0.606841	Monocytes
ATXN8OS	-0.69707	Monocytes
DAD1.1	-0.663255	Monocytes
RAD21.1	-0.53825	Monocytes
METAP2.1	-0.5891	Monocytes
SRSF7.1	-0.524669	Monocytes
TOP2B.1	-0.540258	Monocytes
RBPJ	0.718993641915577	Monocytes
CFLAR.1	0.549867389287948	Monocytes
ACAP2.1	0.561210711695135	Monocytes
ZRANB2.1	-0.5165	Monocytes
HLA-DPA1.1	1.22475403904632	Monocytes
NHP2.1	-0.556281	Monocytes
TPM4.1	-0.515568	Monocytes
EPRS.1	-0.527216	Monocytes
GNG5.1	0.746878597034439	Monocytes
HIST1H1C.1	-0.552179	Monocytes
RAC1	0.596078127814325	Monocytes
SIVA1.1	-0.5045	Monocytes
RTN3	0.685371642318546	Monocytes
H2AFV.1	-0.503904	Monocytes
ZFR	0.685808183697475	Monocytes
REL.1	0.577547605588876	Monocytes
REST.1	-0.516603	Monocytes
GSTK1	0.633343176062569	Monocytes
SPCS2.1	-0.624849	Monocytes
DNAJC3	0.705095932242489	Monocytes
ETF1	0.649726206124744	Monocytes
HEBP2	0.673460839497286	Monocytes
RNA5-8S.1	-0.50725	Monocytes
TMBIM4	0.559934615224952	Monocytes
EIF2AK1	-0.509478	Monocytes
PRR13.1	0.54530224083897	Monocytes
RANBP2.1	-0.521041	Monocytes
CTNNB1	0.757101705242256	Monocytes
TNRC6B	-0.579195	Monocytes
PTEN	0.500212541688749	Monocytes
CD47.1	-0.501547	Monocytes
RAP1A.1	0.516468250599723	Monocytes
CHD1.1	0.540801097577784	Monocytes
RTN4	0.578135612501622	Monocytes
FKBP5	0.919874389084513	Monocytes
FAM120A.1	0.507757729781213	Monocytes
NDUFB9	0.502627695198827	Monocytes
GLUL.1	0.547751426029714	Monocytes
GCC2	-0.529313	Monocytes
BAZ2B.1	0.510904350205829	Monocytes
TACC1	0.535024219108971	Monocytes
RAB7A	0.571752954534132	Monocytes
FKBP1A.1	0.50533622772851	Monocytes
IL7R	5.12916662519508	T_cell
ETS1	3.54557346363856	T_cell
IFITM1	2.95652598376786	T_cell
SYNE2	3.07521730125227	T_cell
LTB	3.72605063134432	T_cell
CD3D	2.75284358709045	T_cell
CD3G	4.21572472125708	T_cell
IL32	3.43142394617596	T_cell
CD2	3.58384471061109	T_cell
SLFN5	3.48342957770174	T_cell
GIMAP7	3.31813704591699	T_cell
LEF1	5.50955640625833	T_cell
TCF7	4.79643944680857	T_cell
BCL11B	4.84988471110553	T_cell
RPS29.1	0.960656984725374	T_cell
RPS27.2	1.11869999100536	T_cell
HLA-DRA.2	-2.64188	T_cell
OXNAD1	3.60868716906643	T_cell
RPL21.2	0.914479765544283	T_cell
GAPDH.2	-1.6616	T_cell
APLP2.1	-2.648	T_cell
AIF1.2	-2.67219	T_cell
CD74.2	-2.36652	T_cell
RPS27A.2	0.720125968248381	T_cell
GPX1.2	-2.27835	T_cell
TXNIP.2	1.48762152170755	T_cell
GSTP1.2	-2.09269	T_cell
TYROBP.2	-3.42011	T_cell
TKT.2	-2.19011	T_cell
CFD.1	-4.02775	T_cell
RPS25.2	0.650140939107194	T_cell
SERPINB1.2	-2.11397	T_cell
B2M.2	0.643316830981527	T_cell
ENO1.2	-1.64475	T_cell
PLEK.2	-3.18489	T_cell
CD52.2	1.22485979543212	T_cell
PSAP.2	-2.45806	T_cell
H2AFY.1	-1.88888	T_cell
RPS14P3.1	1.05461037025847	T_cell
FTL.2	-1.59469	T_cell
SRGN.2	-2.75098	T_cell
RPS14.2	0.638816195043912	T_cell
H3F3A.1	-0.850961	T_cell
CST3.2	-3.45306	T_cell
RPL11.2	0.584163896753584	T_cell
LYZ.2	-4.80971	T_cell
HLA-DRB1.2	-2.79258	T_cell
FYB1.2	1.97261910368229	T_cell
YWHAE.2	-1.60884	T_cell
CSTA.2	-3.89247	T_cell
RPL34.2	0.588097084783522	T_cell
ARL4C	2.26957960204095	T_cell
CD302.1	-3.52972	T_cell
CAT.2	-2.59736	T_cell
TNFAIP3	2.30783055114159	T_cell
RPS12.2	0.568790473538608	T_cell
MNDA.2	-4.74257	T_cell
ZEB2.2	-2.79679	T_cell
CD48	2.10769786376041	T_cell
RPLP2.2	0.684478773678872	T_cell
LGALS1.2	-2.08602	T_cell
RPL41.1	0.582377759630766	T_cell
VAMP8.1	-1.46086	T_cell
RNASE2.1	-4.24538	T_cell
CLIC1.2	-1.62823	T_cell
CD63.2	-2.07633	T_cell
LST1.2	-2.97549	T_cell
VIM.2	-1.40064	T_cell
HLA-DPA1.2	-2.5431	T_cell
OAZ1.2	-1.14589	T_cell
FLT3.2	-2.09699	T_cell
RPL32.2	0.566989760891878	T_cell
PTPRC.2	1.10821827622276	T_cell
EIF4A1.1	-1.26788	T_cell
CCDC88A.1	-2.04099	T_cell
TXN.2	-1.34273	T_cell
CALR.2	-1.35158	T_cell
DUSP6.1	-3.41096	T_cell
ANKRD28.1	-2.26205	T_cell
RNA28S.1	0.772568869883717	T_cell
S100A9.2	-4.82024	T_cell
CYBB.2	-4.22926	T_cell
CTSS.2	-2.27096	T_cell
RPL23A.2	0.654551928301386	T_cell
TUBA1B.2	-2.21013	T_cell
CLEC12A.2	-4.41254	T_cell
IRAK3.2	-2.96353	T_cell
STMN1.2	-2.27091	T_cell
CDK6.2	-1.56536	T_cell
LEPROTL1	2.32937147394118	T_cell
TNFSF13B.2	-3.01302	T_cell
YBX1	-0.775029	T_cell
RPL13AP5.2	0.582886552395831	T_cell
CD36.1	-3.37577	T_cell
TPI1.2	-1.33448	T_cell
TSPO.2	-1.50816	T_cell
VCAN.2	-4.77718	T_cell
SAT1.2	-2.11233	T_cell
MIS18BP1.2	-1.75689	T_cell
ACTG1.1	-0.960482	T_cell
RPL30.2	0.52951687774209	T_cell
TUBB.2	-2.05928	T_cell
GRN.2	-3.17167	T_cell
LYN.2	-3.1514	T_cell
ALDOA.2	-1.2942	T_cell
S100A8.2	-4.3664	T_cell
LYST.2	-1.81672	T_cell
CYBA.1	-1.69677	T_cell
MGST1.2	-3.21253	T_cell
MYADM.1	-1.9002	T_cell
IL6ST	2.39923714488004	T_cell
TALDO1.1	-2.13583	T_cell
CREG1.1	-2.2979	T_cell
SYK.1	-2.9525	T_cell
MFSD1.2	-2.22164	T_cell
SARAF.1	1.69730111678702	T_cell
ANXA1.2	-1.34613	T_cell
CANX.1	-0.969977	T_cell
HLA-DPB1.2	-2.13561	T_cell
FCER1G.2	-3.18667	T_cell
GLUL.2	-2.00274	T_cell
RTN3.1	-2.01501	T_cell
MEF2C.2	-2.38694	T_cell
NCOA4.2	-1.39069	T_cell
RPL10.2	0.508341529280137	T_cell
RHOA.1	-0.963912	T_cell
EAF2.2	-3.18368	T_cell
RNF130.2	-2.40864	T_cell
FABP5.2	-2.20688	T_cell
LAMP2.1	-1.53147	T_cell
SPTLC2.2	-1.52756	T_cell
KIAA1551.1	1.8459855787846	T_cell
HMGN2.2	-1.12403	T_cell
H2AFZ.2	-1.4793	T_cell
PSMA6.2	-1.03962	T_cell
SOX4.2	-2.26343	T_cell
ARPC3.1	-0.863981	T_cell
HSBP1.2	-1.9507	T_cell
FTH1.2	-0.969819	T_cell
PYCARD.1	-2.3068	T_cell
SLC25A5.1	-1.11697	T_cell
DBI.1	-1.18355	T_cell
NUCB2.2	-1.14931	T_cell
SKAP2.1	-2.37735	T_cell
GABARAP.2	-1.35491	T_cell
HSP90B1	-1.15399	T_cell
ATM	1.87667471961323	T_cell
CTSB.2	-2.09922	T_cell
MYB.2	-2.11864	T_cell
TAGLN2.1	-1.06808	T_cell
GDI2.1	-1.02941	T_cell
VMP1.2	-2.19138	T_cell
HSD17B11.2	-1.2181	T_cell
HSP90AB1.2	-0.748788	T_cell
TPM4.2	-1.00078	T_cell
LDHA.2	-1.04067	T_cell
SH3BGRL.2	-0.968547	T_cell
LOC100506844.2	-1.93641	T_cell
LRRC75A-AS1.2	-0.88442	T_cell
ACTB.2	-0.619046	T_cell
COX5A.1	-0.999737	T_cell
NPC2.2	-1.99264	T_cell
CALM2.1	-0.847306	T_cell
UBB.2	-0.608436	T_cell
CTSD.2	-2.22564	T_cell
MXD1.2	-2.23781	T_cell
CYLD	1.87587915609941	T_cell
PLAC8.2	-1.13402	T_cell
ACTR2.2	-0.716211	T_cell
AK2.2	-1.78798	T_cell
NASP.2	-1.19052	T_cell
MRPL33.1	-1.11211	T_cell
UBE2J1	-1.40849	T_cell
GLIPR1.1	-1.53869	T_cell
FOS.2	-1.17093	T_cell
ATP5G3.2	-0.927775	T_cell
PSMA4.1	-0.902263	T_cell
MLEC.2	-1.60809	T_cell
HMGB2.2	-1.19724	T_cell
ANXA2.2	-1.66873	T_cell
RPL22L1.2	-1.10902	T_cell
NEAT1.2	-1.38341	T_cell
DUT.2	-1.05636	T_cell
HDGF.2	-1.11664	T_cell
APEX1.2	-1.02534	T_cell
GSTO1.2	-1.17995	T_cell
ARF1.1	-1.06871	T_cell
ATG3.2	-1.44572	T_cell
HMGA1.2	-1.23471	T_cell
NAA38.2	-1.11865	T_cell
PKM.1	-1.20199	T_cell
H3F3AP4.1	-0.726415	T_cell
PTMA.2	-0.526354	T_cell
HSPA5.2	-1.44837	T_cell
GNG5.2	-1.72068	T_cell
ATP6V0B.2	-1.36934	T_cell
COX8A.2	-0.994975	T_cell
RAC1.1	-1.23798	T_cell
EIF5A.2	-0.998755	T_cell
ATP5B.2	-1.07515	T_cell
SERF2.2	-0.585933	T_cell
ATP5G2.2	-0.848887	T_cell
PTTG1IP.2	-1.04895	T_cell
AHR.2	-1.59942	T_cell
PDIA6.1	-1.15797	T_cell
CLTA.1	-1.36296	T_cell
CTSC.1	-1.43971	T_cell
ENY2.1	-1.08944	T_cell
OSTC.2	-1.031	T_cell
SMC4.2	-1.16897	T_cell
PDIA3.1	-0.744264	T_cell
NMI.1	-1.05771	T_cell
P4HB.2	-1.48386	T_cell
CALM1.1	1.01540554535471	T_cell
C20orf24.1	-1.28914	T_cell
HSPD1.2	-0.855139	T_cell
LAPTM4A.1	-1.30122	T_cell
PSMA7.1	-0.67048	T_cell
CD69	1.39585231499253	T_cell
UQCRH.2	-0.77648	T_cell
RUNX1.2	-1.10188	T_cell
NME2.2	-0.719838	T_cell
SLC38A1.1	1.51493244507983	T_cell
RPS28.2	0.55716283859305	T_cell
COX7B.1	-0.768434	T_cell
MYL6.2	-0.548164	T_cell
HLA-E.2	0.737045975215227	T_cell
MCL1.2	-1.08055	T_cell
CYTH1	1.61954635623473	T_cell
ANP32A.2	-0.90497	T_cell
RTN4.1	-1.10831	T_cell
PPIA.2	-0.634234	T_cell
RCC2.1	-1.25973	T_cell
SEC11A.1	-1.18424	T_cell
COX6B1.1	-0.767579	T_cell
RIPOR2.2	1.40016025602245	T_cell
CCT5.2	-1.21212	T_cell
CDC42SE2.2	1.41631538540049	T_cell
CMTM6.1	-1.0425	T_cell
VAPA.2	-0.980022	T_cell
TPM3.2	-0.520842	T_cell
COX5B.1	-0.668749	T_cell
PTPRE.2	-1.41264	T_cell
RILPL2.1	-1.30388	T_cell
PLIN2.2	-2.15816	T_cell
RPL21P28.2	1.20447332260753	T_cell
CAPRIN1.2	-0.910551	T_cell
UQCRQ	-0.795032	T_cell
DEK.2	-0.836584	T_cell
SELENOH.2	-0.66133	T_cell
SPN.2	-0.821443	T_cell
GALNT1.2	-1.11738	T_cell
PTGES3.2	-0.692604	T_cell
FKBP1A.2	-1.20991	T_cell
DYNLL1.2	-0.992896	T_cell
SET.2	-0.6486	T_cell
ARL6IP1.2	-1.03686	T_cell
ATP5A1.2	-0.664529	T_cell
ITGB2.2	-1.02804	T_cell
SLC25A3.2	-0.721464	T_cell
CD99.2	-0.899979	T_cell
TIMM8B.2	-1.1124	T_cell
HSP90AA1.2	-0.607196	T_cell
FTH1P3.2	-1.02647	T_cell
TM9SF2.1	-1.08702	T_cell
ANAPC11.1	-1.0561	T_cell
METTL9.2	-0.945368	T_cell
CD164.2	-0.713777	T_cell
CFL1.1	-0.639427	T_cell
IRF2BP2.2	-0.739004	T_cell
RANBP1.2	-1.11492	T_cell
SNRPB.2	-0.793808	T_cell
ETF1.1	-1.05873	T_cell
PSMA2.2	-0.745245	T_cell
C7orf73	-1.05274	T_cell
HIST1H1E.2	-0.827891	T_cell
XBP1.2	-0.903012	T_cell
CCT6A.2	-0.737437	T_cell
BAZ2B.2	-1.0682	T_cell
GRB2.1	-0.633428	T_cell
AMD1.2	-0.850287	T_cell
PAFAH1B2.2	-0.931229	T_cell
ANXA5.2	-1.24323	T_cell
SSR3.1	-0.836768	T_cell
SRP72.2	-0.616489	T_cell
SNRPE.2	-0.688502	T_cell
ZFAND5.2	-1.01004	T_cell
RBL2	1.61696884112868	T_cell
CPT1A.2	-0.917946	T_cell
CLINT1.1	-0.711777	T_cell
DNAJA1	-0.589593	T_cell
NDUFA13.1	-0.536762	T_cell
SNX3.1	-1.05816	T_cell
TMBIM6.1	-0.611847	T_cell
RNASEH2C.2	-1.07448	T_cell
VPS29.1	-0.8742	T_cell
PPP1R15A.2	-0.831057	T_cell
RPL38.2	0.506494682268289	T_cell
CHCHD2.2	-0.586493	T_cell
SNX2.1	-0.97763	T_cell
TMX1.1	-0.850335	T_cell
TMEM59.1	-0.684909	T_cell
SNRPG.2	-0.637391	T_cell
S100A4.2	-0.598024	T_cell
ATP5C1.1	-0.541634	T_cell
CCT2.2	-0.885817	T_cell
ROMO1.1	-0.763056	T_cell
HDLBP.1	-1.13409	T_cell
ARPC5.2	-0.545596	T_cell
PPIP5K2.2	-0.764824	T_cell
CAP1.2	-0.544373	T_cell
C1QBP.2	-0.688184	T_cell
EIF2S2	-0.655392	T_cell
ATP5F1.1	-0.65931	T_cell
VSIR.2	-1.32544	T_cell
CHD9.2	-0.876503	T_cell
LCP1.2	-0.611974	T_cell
RPN2.1	-0.80557	T_cell
ATP5J.2	-0.517756	T_cell
RFLNB.1	-0.940451	T_cell
PCBP1.1	-0.696664	T_cell
RPS27L	-0.705347	T_cell
MRPL57.2	-0.778802	T_cell
UBL5.2	-0.511676	T_cell
PSMB1	-0.546944	T_cell
NDUFC2.2	-0.763166	T_cell
HLA-F	1.41736301050093	T_cell
MTDH	-0.502307	T_cell
ZFR.1	-0.808939	T_cell
SH3BGRL3.1	-0.73334	T_cell
PA2G4.2	-0.593582	T_cell
H2AFV.2	-0.608455	T_cell
SNRPD1.2	-0.578039	T_cell
APPL1.2	-0.86479	T_cell
CLEC2D.2	1.19840009336951	T_cell
CKLF.2	-0.800325	T_cell
SSR1.1	-0.634962	T_cell
HNRNPD.2	-0.517067	T_cell
NDUFB9.1	-0.644784	T_cell
DUSP1.2	-1.19804	T_cell
GNAI2.1	-0.853376	T_cell
ERP29.2	-0.716767	T_cell
PRKAR1A.2	-0.707628	T_cell
NUCKS1.2	-0.614063	T_cell
PGK1.2	-0.543609	T_cell
SEM1.2	-0.674027	T_cell
ZNF207	-0.566122	T_cell
TMEM258.1	-0.727346	T_cell
POMP.1	-0.646655	T_cell
GNAQ.1	-0.675693	T_cell
SEC61B	-0.709583	T_cell
ELOB.1	-0.56077	T_cell
NDUFA11.2	-0.555854	T_cell
GPX4.1	-0.589976	T_cell
CCT8.2	-0.56892	T_cell
PPM1G.2	-0.581912	T_cell
PSMC1	-0.638676	T_cell
MIF.2	-0.623612	T_cell
ANKRD12.1	1.25403102561423	T_cell
RPL36.2	0.580315291146253	T_cell
DNAJC10.1	-0.64373	T_cell
ATP5J2.2	-0.617331	T_cell
SLC38A2	-0.655845	T_cell
SNRPD3.2	-0.556007	T_cell
MSN.1	-0.551058	T_cell
C14orf2.1	-0.516168	T_cell
SLIRP.2	-0.714068	T_cell
PSMB3	-0.786014	T_cell
RBX1.2	-0.64036	T_cell
LSM3.2	-0.603264	T_cell
ZNF106.2	-0.664477	T_cell
ARPC1B.2	-0.617373	T_cell
PPIB	-0.778716	T_cell
PRKDC.2	-0.532662	T_cell
HIST1H1C.2	-0.808244	T_cell
BNIP2.1	-0.528997	T_cell
SELL	1.16384789562303	T_cell
LIMS1.2	-0.58797	T_cell
EIF4G1.1	-0.588846	T_cell
FOXP1.1	0.655160755123218	T_cell
MED13L.1	-0.772656	T_cell
ADD3.2	1.32256533986792	T_cell
HMGB1.2	-0.632558	T_cell
KPNB1.2	-0.509297	T_cell
SF3B6.2	-0.567484	T_cell
PDIA3P1.1	-0.680552	T_cell
LSM12	-0.607609	T_cell
SEPT2.2	-0.50695	T_cell
ERH.2	-0.533373	T_cell
STK17B.2	0.86173415286706	T_cell
PTEN.1	-0.547433	T_cell
HIST1H4C.2	-1.23226	T_cell
ENSA.1	-0.549234	T_cell
LBR	-0.50621	T_cell
H1FX.1	-0.803278	T_cell
YWHAQ.2	-0.657611	T_cell
NDUFB4.1	-0.570093	T_cell
GTF2I.2	-0.506824	T_cell
NDUFB7	-0.516953	T_cell
CD96	1.36624542475034	T_cell
RPS26.1	0.872477938292483	T_cell
BTG1.2	0.900495539926282	T_cell
PABPN1.1	-0.509943	T_cell
HNRNPF.2	-0.510871	T_cell
IER2.1	-0.661519	T_cell
NOP53.1	0.896698263171627	T_cell
THOC7.2	-0.535972	T_cell
RAN.2	-0.508132	T_cell
PARP1.2	-0.584276	T_cell
TMPO.2	-0.559433	T_cell
PRR13.2	-0.503598	T_cell
NOP56.2	-0.544794	T_cell
FAM107B.2	1.20890577779402	T_cell
NDUFA6	-0.580662	T_cell
PPP1R2	1.46967573393059	T_cell
AES	1.41554111637828	T_cell
RBPJ.1	-0.565787	T_cell
S100A6.2	-0.655857	T_cell
RNASET2.1	-0.5456	T_cell
COX7A2L.1	-0.535272	T_cell
LOC107984974.1	0.641792153263236	T_cell
HIF1A.2	-0.628265	T_cell
COTL1.2	-0.672547	T_cell
TNFAIP8	1.50270607598075	T_cell
RPL13AP20.1	0.863033018249695	T_cell
TOMM7.1	0.933594047243406	T_cell
SLC25A37.2	-0.580088	T_cell
EMB.1	-0.561994	T_cell
SMCHD1.1	1.04467846452202	T_cell
S100A10.2	-0.809776	T_cell
TAPT1-AS1.2	0.60690167859055	T_cell
CDC42SE1.2	1.1019762162699	T_cell
RNF213.2	1.12319575176625	T_cell
ZC3HAV1.1	1.37589988386544	T_cell
ZFP36L2.1	0.667062945832557	T_cell
RPL13AP6.1	0.89373644039127	T_cell
PIK3R1.1	1.14482365171357	T_cell
STK4.2	1.14158197364756	T_cell
JUNB.2	0.913304651469254	T_cell
SF3B1.1	0.635227337610703	T_cell
GCC2.1	1.20048181160221	T_cell
FLJ44635.2	0.574686071694437	T_cell
PTPRCAP.2	1.02138865803148	T_cell
IKZF1	1.25252602918768	T_cell
TNRC6B.1	1.08244756349631	T_cell
RPL36AL.2	0.563385531558664	T_cell
JUN.2	-1.14273	T_cell
MBNL1.1	0.634332623776544	T_cell
MYL12A.2	0.520041642971403	T_cell
TMEM123.2	0.704077110697442	T_cell
EEF1D.2	0.714397021397012	T_cell
LINC02067.1	0.891563552097729	T_cell
MIR4426.1	1.09551249082727	T_cell
TMEM70.2	0.580787671043807	T_cell
JAK1.2	0.914637157875897	T_cell
KMT2E.1	0.877232037920888	T_cell
CCND2.2	0.827304239404703	T_cell
PSIP1.1	0.971038064393215	T_cell
CCL5	5.39357388014912	NK_cell
SYNE2.1	4.01590986076751	NK_cell
ETS1.1	3.25287	NK_cell
GZMA	7.45559233728639	NK_cell
IL32.1	4.1173804321945	NK_cell
GNLY	6.10588536443973	NK_cell
SYNE1	4.65780548898126	NK_cell
IFITM1.1	3.23700756725415	NK_cell
PRF1	7.40373465734121	NK_cell
KLRK1	5.6275731515394	NK_cell
KLRD1	7.21144220842833	NK_cell
SLFN5.1	3.60126198438809	NK_cell
NKG7	5.01991319299447	NK_cell
CD2.1	3.5370072895457	NK_cell
IKZF3	3.82963044612799	NK_cell
GZMB	6.26006277624833	NK_cell
KLRB1	5.19602878240104	NK_cell
CD8A	5.50482892668124	NK_cell
B2M.3	1.21425193095794	NK_cell
ARL4C.1	3.29166810553783	NK_cell
CD3G.1	3.2599557124197	NK_cell
DUSP2	3.60270643732701	NK_cell
RUNX3	3.71924405114103	NK_cell
PTPRC.3	1.68439701271591	NK_cell
CST7	3.35156920212232	NK_cell
AIF1.3	-4.56753	NK_cell
CMC1	3.78134033009515	NK_cell
CD3D.1	2.25688573969947	NK_cell
HLA-DRA.3	-3.14274	NK_cell
GPX1.3	-3.19279	NK_cell
CALM1.2	1.80361400273279	NK_cell
TKT.3	-2.85568	NK_cell
GIMAP7.1	2.71022037508518	NK_cell
GNG2	3.22884128669453	NK_cell
APLP2.2	-2.55263	NK_cell
GAPDH.3	-1.6405	NK_cell
CFD.2	-4.88164	NK_cell
LRRC75A-AS1.3	-1.90659	NK_cell
RPS27.3	0.742109776033653	NK_cell
TXNIP.3	1.38658565924099	NK_cell
SERPINB1.3	-2.08737	NK_cell
HLA-E.3	1.32040406922495	NK_cell
TMSB4X.3	0.71299866754637	NK_cell
H2AFY.2	-1.89872	NK_cell
FTL.3	-1.6254	NK_cell
RPS8.2	-0.720652	NK_cell
VIM.3	-1.78581	NK_cell
RPLP0.3	-1.03784	NK_cell
RNF213.3	1.9847055403825	NK_cell
CST3.3	-3.7881	NK_cell
HLA-B.2	0.978136343964415	NK_cell
CD74.3	-2.13244	NK_cell
ENO1.3	-1.41911	NK_cell
IL7R.1	2.24138073051405	NK_cell
RPS24.3	-0.750556	NK_cell
FLT3.3	-3.88276	NK_cell
LYZ.3	-4.86024	NK_cell
CSTA.3	-4.05805	NK_cell
RPLP1.3	-0.721691	NK_cell
CAT.3	-2.80274	NK_cell
YWHAE.3	-1.41473	NK_cell
HLA-DRB1.3	-2.58565	NK_cell
PTPRCAP.3	2.05309134202479	NK_cell
CD302.2	-3.35763	NK_cell
ARAP2	2.63971415387068	NK_cell
HLA-F.1	2.05305525754236	NK_cell
BTG1.3	1.47310038061595	NK_cell
GSTP1.3	-1.4422	NK_cell
PIP4K2A	2.1309489267942	NK_cell
MNDA.3	-4.22723	NK_cell
LST1.3	-3.74414	NK_cell
TNFAIP3.1	2.13383562064383	NK_cell
CD48.1	1.92492194904685	NK_cell
CCDC88A.2	-2.42467	NK_cell
MAN1A2.2	1.75658198057182	NK_cell
HLA-C.3	1.18119648307497	NK_cell
LGALS1.3	-1.9346	NK_cell
ANKRD28.2	-2.36428	NK_cell
MTRNR2.3	0.527431565171694	NK_cell
RNASE2.2	-3.97316	NK_cell
SLC38A1.2	1.74786721265099	NK_cell
STK17A	2.33584932589143	NK_cell
PSAP.3	-1.70964	NK_cell
ATM.1	2.02553679377948	NK_cell
IRAK3.3	-3.86494	NK_cell
CDK6.3	-1.8199	NK_cell
JAK1.3	1.88602043866101	NK_cell
PABPC1.1	-0.572825	NK_cell
CYBB.3	-4.41292	NK_cell
MGST1.3	-5.53919	NK_cell
YBX1.1	-0.75758	NK_cell
CREG1.2	-3.46169	NK_cell
CD36.2	-4.22591	NK_cell
MEF2C.3	-4.02147	NK_cell
TNFSF13B.3	-3.44326	NK_cell
EEF1B2.3	-0.834217	NK_cell
VCAN.3	-4.8978	NK_cell
DUSP6.2	-2.95691	NK_cell
TUBA1B.3	-2.0015	NK_cell
TSPO.3	-1.43692	NK_cell
KIAA1551.2	1.97059	NK_cell
S100A9.3	-4.52476	NK_cell
GRN.3	-3.19546	NK_cell
LITAF	2.15377697278321	NK_cell
ZFAS1.3	-1.01278	NK_cell
CLEC12A.3	-3.91762	NK_cell
EEF1G.2	-0.700358	NK_cell
SAT1.3	-2.05377	NK_cell
MYB.3	-3.76517	NK_cell
RPS3A.2	-0.534285	NK_cell
PARP8	2.01754673659562	NK_cell
SOX4.3	-2.99822	NK_cell
HMGA1.3	-2.31131	NK_cell
TALDO1.2	-2.23429	NK_cell
TXN.3	-1.05724	NK_cell
EIF3E.2	-0.894032	NK_cell
S100A8.3	-4.11364	NK_cell
H3F3A.2	-0.640779	NK_cell
STMN1.3	-1.70401	NK_cell
FTH1.3	-0.969934	NK_cell
RNF125	2.0206727448892	NK_cell
UTRN.1	1.86183075605383	NK_cell
RNF130.3	-2.82046	NK_cell
CD96.1	1.86472669527595	NK_cell
MFSD1.3	-2.16828	NK_cell
GAS5.2	-1.14755	NK_cell
RACK1.3	-0.64726	NK_cell
HSP90AB1.3	-0.857376	NK_cell
CDC42SE2.3	1.59594097789168	NK_cell
HSPD1.3	-1.2007	NK_cell
TUBB.3	-1.67899	NK_cell
APEX1.3	-1.50784	NK_cell
VAMP8.2	-0.884518	NK_cell
RPS9.1	-0.597223	NK_cell
EAF2.3	-3.11932	NK_cell
HLA-DPA1.3	-2.04876	NK_cell
NAP1L1.3	-0.801399	NK_cell
PIK3R1.2	1.94016550786787	NK_cell
RPL7.2	-0.581519	NK_cell
GLUL.3	-1.98294	NK_cell
EIF3L.3	-1.18466	NK_cell
NME2.3	-0.985028	NK_cell
OAZ1.3	-0.841797	NK_cell
NCOA4.3	-1.29907	NK_cell
PKM.2	-1.6397	NK_cell
MLLT6	2.21443797248095	NK_cell
MIS18BP1.3	-1.27173	NK_cell
CTSB.3	-2.24142	NK_cell
EIF4A1.2	-0.861075	NK_cell
TPI1.3	-0.97793	NK_cell
NPC2.3	-2.44171	NK_cell
HLA-DPB1.3	-1.95735	NK_cell
RASSF5	2.04543849848191	NK_cell
LAMP2.2	-1.19048	NK_cell
PYCARD.2	-2.17411	NK_cell
GNAQ.2	-1.49185	NK_cell
HSBP1.3	-1.50966	NK_cell
TYROBP.3	-1.15726	NK_cell
RPS13.3	-0.520509	NK_cell
CDC42SE1.3	1.49843610184037	NK_cell
FOS.3	-1.23639	NK_cell
SYK.2	-1.9323	NK_cell
GABARAP.3	-1.23453	NK_cell
RPL4.3	-0.510408	NK_cell
ALDOA.3	-1.05374	NK_cell
CD52.3	0.692580806791405	NK_cell
CTSS.3	-1.83668	NK_cell
TPM4.3	-0.974452	NK_cell
GSTO1.3	-1.39667	NK_cell
ID2.2	1.44710255667726	NK_cell
ACTG1.2	-0.7925	NK_cell
AHR.3	-2.2209	NK_cell
MRPL33.2	-1.18396	NK_cell
RNA28S.2	0.616478158364436	NK_cell
RTN3.2	-1.33617	NK_cell
DUT.3	-1.16007	NK_cell
EEF2.3	-0.616516	NK_cell
VMP1.3	-1.85746	NK_cell
HSD17B11.3	-1.10954	NK_cell
NEAT1.3	-1.46628	NK_cell
C1QBP.3	-1.26015	NK_cell
CNOT6L	1.97717518893889	NK_cell
RNASET2.2	-1.49361	NK_cell
ANP32B.3	-0.810433	NK_cell
GDI2.2	-0.829413	NK_cell
HLA-A.2	0.901137175367169	NK_cell
RPS5.2	-0.661006	NK_cell
RUNX1.3	-1.24101	NK_cell
MXD1.3	-1.92215	NK_cell
RFLNB.2	-1.70155	NK_cell
RTN4.2	-1.23004	NK_cell
AK2.3	-1.53138	NK_cell
FABP5.3	-1.35467	NK_cell
ATG3.3	-1.27233	NK_cell
SELENOH.3	-0.642894	NK_cell
TAGLN2.2	-0.92616	NK_cell
YWHAZ.2	0.842518572289626	NK_cell
MYADM.2	-1.06896	NK_cell
HMGN2.3	-0.86701	NK_cell
SPTLC2.3	-0.969031	NK_cell
ATP5G2.3	-0.742774	NK_cell
VAPA.3	-0.875499	NK_cell
RILPL2.2	-1.52397	NK_cell
ANXA1.3	-1.0695	NK_cell
HINT1.3	-0.665538	NK_cell
COX5A.2	-0.778875	NK_cell
SLC25A5.2	-0.789059	NK_cell
HDGF.3	-1.07291	NK_cell
UBE2J1.1	-1.16112	NK_cell
ATP5A1.3	-0.661897	NK_cell
PTTG1IP.3	-1.05276	NK_cell
RPL29.2	-0.568954	NK_cell
EIF2S3.3	-0.676982	NK_cell
MYL12A.3	0.958938776001518	NK_cell
GRB2.2	-0.708693	NK_cell
MLEC.3	-1.23996	NK_cell
HADHA.2	-0.586805	NK_cell
LYN.3	-1.25093	NK_cell
ATP6V0B.3	-1.1522	NK_cell
SLC25A6.3	-0.635251	NK_cell
MCL1.3	-1.01573	NK_cell
SEPT7.1	1.24248250234658	NK_cell
DYNLL1.3	-1.1762	NK_cell
METTL9.3	-1.16976	NK_cell
SMC4.3	-1.05479	NK_cell
RPL22L1.3	-0.884076	NK_cell
IL2RG	1.90640880696419	NK_cell
RBL2.1	1.77270439056122	NK_cell
FTH1P3.3	-0.98387	NK_cell
CTSD.3	-1.507	NK_cell
NAA38.3	-0.767185	NK_cell
IRF2BP2.3	-0.741277	NK_cell
ZFP36L2.2	1.05870899427919	NK_cell
ATP5B.3	-0.897282	NK_cell
HMGB2.3	-0.915149	NK_cell
RPL8.3	-0.590479	NK_cell
NMI.2	-0.864209	NK_cell
LDHB.3	-0.634461	NK_cell
RPLP0P2.2	-0.59117	NK_cell
LDHA.3	-0.692663	NK_cell
FKBP1A.3	-1.14994	NK_cell
CANX.2	-0.55184	NK_cell
GPX4.2	-0.693081	NK_cell
C6orf48.2	-0.736379	NK_cell
ENY2.2	-0.822228	NK_cell
CYTH1.1	1.51234568135212	NK_cell
CCT2.3	-1.11974	NK_cell
H2AFZ.3	-0.916276	NK_cell
CAPRIN1.3	-0.824972	NK_cell
CLTA.2	-1.00198	NK_cell
RSL1D1.3	-0.511374	NK_cell
ANAPC11.2	-0.893804	NK_cell
ARPC3.2	-0.521901	NK_cell
PSMA6.3	-0.563065	NK_cell
EIF5A.3	-0.731542	NK_cell
ANXA5.3	-1.04405	NK_cell
UQCRQ.1	-0.616608	NK_cell
GNG5.3	-1.03421	NK_cell
PPA1.2	-0.714018	NK_cell
NASP.3	-0.757339	NK_cell
CD63.3	-0.730553	NK_cell
ATP5G3.3	-0.611545	NK_cell
CLIC1.3	-0.553241	NK_cell
OSTC.3	-0.791132	NK_cell
UQCRH.3	-0.53294	NK_cell
APOL6	1.78913414252031	NK_cell
HDLBP.2	-0.985477	NK_cell
MIF.3	-0.641849	NK_cell
GLIPR1.2	-1.01313	NK_cell
PAFAH1B2.3	-1.09714	NK_cell
SH3BGRL.3	-0.548446	NK_cell
CD69.1	1.48438641742495	NK_cell
VSIR.3	-1.28753	NK_cell
LAPTM4A.2	-0.998294	NK_cell
ATP5J.3	-0.56508	NK_cell
SNHG8.2	-0.562561	NK_cell
ANP32A.3	-0.527258	NK_cell
GMFG.3	-0.535448	NK_cell
RBX1.3	-0.76646	NK_cell
SNX2.2	-1.01548	NK_cell
CCT8.3	-0.707051	NK_cell
RAN.3	-0.596634	NK_cell
TMEM14B.3	-0.891733	NK_cell
COX6B1.2	-0.548494	NK_cell
PPP1R15A.3	-0.618441	NK_cell
MBP	1.74546413631397	NK_cell
ZFAND5.3	-0.844018	NK_cell
DDX21.3	-0.581372	NK_cell
NUCB2.3	-0.643725	NK_cell
ATP5O.2	-0.512442	NK_cell
COX7B.2	-0.577934	NK_cell
NPM1.2	-0.505941	NK_cell
ARPC1B.3	-0.557075	NK_cell
MRPL57.3	-0.873687	NK_cell
SRP9.3	-0.632539	NK_cell
HIF1A.3	-0.964906	NK_cell
SLIRP.3	-0.743834	NK_cell
SEC11A.2	-0.705802	NK_cell
COTL1.3	-0.918055	NK_cell
RANBP1.3	-0.764079	NK_cell
SNRPE.3	-0.60878	NK_cell
COX8A.3	-0.594501	NK_cell
XBP1.3	-0.717396	NK_cell
PPIP5K2.3	-0.854826	NK_cell
ARF1.2	-0.562544	NK_cell
PEBP1.3	-0.503968	NK_cell
TMX1.2	-0.57776	NK_cell
SLC25A3.3	-0.545479	NK_cell
RAC1.2	-0.669931	NK_cell
CALR.3	-0.617623	NK_cell
H1FX.2	-0.820194	NK_cell
PPP2R5C	1.77171873696263	NK_cell
CALM2.2	-0.546375	NK_cell
SSR3.2	-0.605746	NK_cell
ERP29.3	-0.563449	NK_cell
ATP5L.3	-0.525008	NK_cell
PSMA2.3	-0.575958	NK_cell
PA2G4.3	-0.57628	NK_cell
DSE.2	-0.541969	NK_cell
SAMD9	1.73833816672896	NK_cell
TM9SF2.2	-0.721528	NK_cell
EIF3M.3	-0.629951	NK_cell
TAF1D.2	-0.579242	NK_cell
CMTM6.2	-0.60244	NK_cell
P4HB.3	-0.679374	NK_cell
FYB1.3	1.11242295483411	NK_cell
CXCR4.3	1.21154478048509	NK_cell
LARS.3	-0.505124	NK_cell
EIF3F.2	-0.554996	NK_cell
SSB.2	-0.574094	NK_cell
PTEN.2	-0.520166	NK_cell
APPL1.3	-0.554828	NK_cell
DDX5.3	0.617500699756067	NK_cell
METAP2.3	-0.603282	NK_cell
AES.1	1.52266029476913	NK_cell
FAM107B.3	1.18601302782319	NK_cell
LIMS1.3	-0.703893	NK_cell
IRF1	1.49753067665363	NK_cell
CBX5.3	-0.568002	NK_cell
CSNK1G3	1.58954101515425	NK_cell
HLA-H.2	1.3787755373829	NK_cell
SIVA1.3	-0.532562	NK_cell
RBPJ.2	-0.630558	NK_cell
ANXA2.3	-0.832664	NK_cell
EIF2A.2	-0.524722	NK_cell
RPS26.2	0.824401431736554	NK_cell
ABRACL.2	-0.580483	NK_cell
STK4.3	1.21311703171568	NK_cell
SARAF.2	1.14797439820211	NK_cell
TES	1.5032740975366	NK_cell
FKBP5.1	-0.600763	NK_cell
FCER1G.3	-0.513819	NK_cell
S100A10.3	-0.987406	NK_cell
UHMK1.1	1.30678747926321	NK_cell
WIPF1	1.29620279301494	NK_cell
GPCPD1.3	-0.514324	NK_cell
SLC25A37.3	-0.615901	NK_cell
AKAP13.2	1.11219595534012	NK_cell
EPB41	1.3821903302295	NK_cell
RIPOR2.3	0.996360433455463	NK_cell
PTP4A2.2	0.849942707120868	NK_cell
RAP1B	1.03373109246142	NK_cell
ADD3.3	1.24962747324055	NK_cell
SP100.2	1.17027855518754	NK_cell
HIST1H4C.3	-0.834932	NK_cell
CLEC2D.3	0.984505651438575	NK_cell
IDI1	1.34285237894974	NK_cell
ANKRD12.2	1.07899552150619	NK_cell
MBNL1.2	0.815029691995709	NK_cell
GCC2.2	1.33363666089278	NK_cell
IQGAP1.3	0.786246209105298	NK_cell
PDCD4.3	1.26819470261968	NK_cell
RBM23	1.39038102281067	NK_cell
CCND2.3	1.04477371688673	NK_cell
ATRX.1	0.986047709731243	NK_cell
SF3B1.2	0.63554632198145	NK_cell
MACF1.2	0.879373334844643	NK_cell
CLEC2B.3	1.00646173660897	NK_cell
DDX6.3	0.884517824952544	NK_cell
ZFP36.3	0.963394287640165	NK_cell
STK17B.3	0.613882795913783	NK_cell
SMCHD1.2	0.941930643083123	NK_cell
EZR.3	0.939154287067349	NK_cell
SRGN.3	-1.69054	NK_cell
BIN2.3	0.995260625362077	NK_cell
SBDS	1.10953962127146	NK_cell
RBM39.2	0.633638384132523	NK_cell
HBB.1	6.86741168169284	MEP
CA1	8.37014864412266	MEP
HBD	7.18322	MEP
AHSP	7.88087486723507	MEP
TFRC	3.34552292067093	MEP
BLVRB	3.26750538566555	MEP
REXO2	3.1321391125394	MEP
PRKAR2B	3.2236495342894	MEP
ANK1	6.98564804505854	MEP
RHAG	8.5057978337022	MEP
PRDX2	3.65849549751018	MEP
HMGN5	3.52027420062092	MEP
NFIA	3.45036987212373	MEP
APOC1	6.51931478464785	MEP
TPM1	3.70562494521916	MEP
SPTA1	6.37734804264259	MEP
MYH10	4.52708682799494	MEP
CA2	3.96991	MEP
CDC42BPA	4.52852555379759	MEP
EPCAM	5.70336326853013	MEP
FECH	3.47393466758254	MEP
NECAB1	4.47413095465037	MEP
MINPP1	3.79158413894563	MEP
HBA1	7.3250897499634	MEP
MBOAT2	3.43822008212588	MEP
CNRIP1	4.85476593913329	MEP
XK	5.69365197225966	MEP
ALDH1A1	4.07551781698055	MEP
HEMGN	5.14618980599067	MEP
ELOVL6	3.82087924533959	MEP
ADD2	6.30291585357725	MEP
TAL1	4.75463735022028	MEP
TMEM56	5.58847136626379	MEP
GATA1	5.98235516680984	MEP
GYPA	9.1648210089022	MEP
KCNH2	8.62323330347199	MEP
CDH1	6.72614430598648	MEP
CAVIN1	3.1340841092971	MEP
TMSB4X.4	-2.79474	MEP
UROD	2.63139215412103	MEP
PDZD8	2.63374485339743	MEP
HBA2	6.41948693859077	MEP
CENPU	2.48380148817614	MEP
SMIM10	3.0749537945525	MEP
SLC40A1	2.4417514212042	MEP
CENPF.1	2.33534127517752	MEP
TRIB2	2.54033093567082	MEP
TMEM14C.1	2.34303939708917	MEP
UBAC1	2.73533511952814	MEP
MPC2	2.344	MEP
B2M.4	-1.69286	MEP
ALAD	2.5901776475876	MEP
LXN	2.75874848778242	MEP
SSX2IP	2.52134644332744	MEP
TMEM14B.4	2.13325864582234	MEP
GYPC	1.91661000977698	MEP
FBXO7	2.17964176902265	MEP
STRADB	2.63292810888908	MEP
FAM210B	2.45086627394604	MEP
AKR1C3	2.2889305493636	MEP
HLA-B.3	-2.28874	MEP
HMBS	3.17670949647978	MEP
GLRX5	2.35537138631028	MEP
PCLAF.2	1.83347089115421	MEP
SNCA	3.21131428070853	MEP
DLGAP5	3.09419725800534	MEP
HMGB1.4	1.33514391549867	MEP
HIST1H2AJ	2.88951470975693	MEP
ZFP36L1	1.8709186331269	MEP
HIST1H1B.2	2.60332374642091	MEP
HBS1L	1.96289588071712	MEP
SLC39A8	2.14706267738014	MEP
YBX1.2	1.08526070991187	MEP
DNAJC9.2	1.87000205059924	MEP
TFDP1	2.23562789496554	MEP
ATPIF1.4	1.95966669514648	MEP
ARV1	2.4474446301684	MEP
OAT	2.22452192397306	MEP
FADS2	2.30321192310877	MEP
METAP2.4	2.00356493954091	MEP
TRIM58	2.74602378288804	MEP
HLTF	2.24547005970246	MEP
CYTOR	1.75804625320088	MEP
VIM.4	-3.20902	MEP
PAICS.2	1.78742650849626	MEP
HSPD1.4	1.61243488822724	MEP
PRC1	2.49532028124514	MEP
CCDC34	2.57426744260648	MEP
DDX1.1	1.70849638084089	MEP
PLA2G12A	2.39987020234421	MEP
CD74.4	-4.07631	MEP
CASP3	1.96978370346052	MEP
MKI67	1.7930273365308	MEP
TPT1.4	-0.979345	MEP
CISD2	1.93700857369755	MEP
TOP2A	1.6611650221943	MEP
PHF6	1.94175479785848	MEP
EIF1AY	2.03529419232927	MEP
HIST1H1D.3	1.72794824113479	MEP
BOLA3	2.02808073541329	MEP
NET1	1.86993781626788	MEP
WEE1	2.29612226593877	MEP
WRN	2.16793291541614	MEP
HLA-DRA.4	-3.55507	MEP
TPX2	1.93593004371712	MEP
MCM3	1.72155753379587	MEP
AIF1.4	-3.42235	MEP
HLA-E.4	-2.39369	MEP
SRGN.4	-3.68199	MEP
RIF1.3	1.58548640347237	MEP
HIST1H4C.4	1.72637062272929	MEP
NCL.3	1.23726	MEP
TMSB10.3	-1.29251	MEP
HSPE1.4	1.54915954113098	MEP
NPM1.3	1.1093197465094	MEP
DAAM1	1.97327495932385	MEP
DHFR.1	1.64265608047693	MEP
SOD1.2	1.33622501447942	MEP
HLA-A.3	-2.52751	MEP
HSP90AA1.3	1.19914897217171	MEP
UROS	1.78445562190276	MEP
BLVRA	1.62145011348081	MEP
VBP1	1.50066605503204	MEP
CKS2.1	1.79411648779948	MEP
SLIRP.4	1.53753882891273	MEP
PCNA.1	1.47676282643993	MEP
TFDP2.2	1.38255689356893	MEP
PA2G4.4	1.29842584660098	MEP
MAP7	1.69725779704536	MEP
BMP2K	2.01666755780783	MEP
HACD3	1.75586424114482	MEP
CDC27	2.06246075511825	MEP
LCP1.4	-2.42081	MEP
SERBP1.4	1.15609364836104	MEP
HMMR	2.19619954270191	MEP
NUDT4	1.63552380695377	MEP
MSH2	1.83636911560286	MEP
ZMYND8	1.54319840354474	MEP
SUPT16H.4	1.42383053961669	MEP
EIF2AK1.1	1.50531408718669	MEP
CD59	1.63586542303087	MEP
TPGS2	1.83617943379676	MEP
LRRCC1	2.05612217664023	MEP
NAP1L4.2	1.27244846739011	MEP
TRAK2	2.31403592438727	MEP
MCM4	1.51744458206022	MEP
RANBP1.4	1.43048494551764	MEP
SMC2	1.67512919568985	MEP
CMAS	1.87901105214224	MEP
CCT6A.4	1.47011694669191	MEP
EMB.2	-3.15192	MEP
TYROBP.4	-4.58921	MEP
BCCIP	1.42099890225709	MEP
NOP58.3	1.34245388604091	MEP
CDK6.4	1.1962945082865	MEP
UBE2T	2.21920758529949	MEP
PRIM1.1	1.52120533028291	MEP
HNRNPAB.1	1.46158274688014	MEP
KIAA1586	1.5802720001048	MEP
CKAP5	1.64493238650173	MEP
CCNA2	2.28161886872635	MEP
HMGB2.4	1.14816625149038	MEP
GMNN	1.77353818316515	MEP
TUBB.4	1.1534788239513	MEP
PTPRC.4	-2.47676	MEP
ECI2	1.98134295942874	MEP
DKC1	1.45834425378539	MEP
HLA-C.4	-2.18056	MEP
PLXNC1	1.59175179556131	MEP
PRKDC.4	1.29495953015649	MEP
HMGA1.4	1.27634945028995	MEP
LRPPRC.2	1.3743490043164	MEP
CTNNAL1	1.93184285505078	MEP
NDUFB6.2	1.21656933489501	MEP
RPF2	1.5731073614177	MEP
NDUFAF2	1.56448981997788	MEP
CENPK	1.59411005010507	MEP
ACTG1.3	-1.95253	MEP
HDAC7	1.59352363011917	MEP
TCEA1.2	1.21636002302838	MEP
CCDC58	1.67276865533626	MEP
CFD.3	-4.51629	MEP
TMPO.4	1.16836	MEP
POLA1	1.7461110271682	MEP
HIGD1A	1.50930339022481	MEP
ARPC2.3	-1.75367	MEP
RFK	1.65852986073772	MEP
MRPS9	1.79947399514761	MEP
NASP.4	1.18423928537544	MEP
PTCD3	1.33155332192253	MEP
GSPT1.1	1.18995215489356	MEP
PDCD4.4	1.27467978116308	MEP
NARF	1.48217437831293	MEP
SSB.3	1.18820725061998	MEP
MCM6	1.54082386029704	MEP
MIR4435-2HG	1.38925702770893	MEP
RAD51AP1	1.73347127847398	MEP
EIF5B.2	1.14644340250057	MEP
LGALS1.4	-3.91361	MEP
SLC12A6	1.51737070802337	MEP
POLE3.1	1.25627395111191	MEP
EPB41.1	1.38576669567551	MEP
NDUFS5.1	1.17193383170246	MEP
STAM	1.34831933890954	MEP
CTSS.4	-3.54894	MEP
RPA3	1.37949632889675	MEP
ATP5G1.1	1.3337845250891	MEP
RPLP1.4	-0.812268	MEP
DUT.4	1.11352001627987	MEP
AP2B1	1.23832737720118	MEP
KNL1	1.92745369866292	MEP
RPL22L1.4	1.2117654845009	MEP
STMN1.4	0.903497354609785	MEP
BIRC5	1.87258073016921	MEP
ABCE1	1.28630489076912	MEP
SRPK1	1.31521232204386	MEP
MAD2L1	1.63457011372376	MEP
YEATS4	1.36427639349505	MEP
CTNNBL1	1.45720893248004	MEP
NSD2	1.39990677292256	MEP
SVIP	1.02788690597186	MEP
CD52.4	-3.6958	MEP
ACTL6A	1.64957317214974	MEP
RRM1	1.6020375772519	MEP
ATP13A3	1.51994884982734	MEP
TXNL1	1.27446293842869	MEP
NUSAP1	1.66514863809787	MEP
SOS1	1.21239702795915	MEP
MRPL1	1.34972197306399	MEP
MRPL22	1.24513374963911	MEP
NAE1	1.34161399103928	MEP
PAK1IP1	1.57245214347352	MEP
EIF3A.2	1.03731541437639	MEP
NOC3L	1.64402050954119	MEP
CBX5.4	1.12642059617022	MEP
LOC100506844.3	1.23499245232396	MEP
NME4	1.41966147950494	MEP
RFX7	1.30526649105715	MEP
CENPE	2.09590615466222	MEP
MAP4K5	1.40036868507139	MEP
CLTC	1.21523685474874	MEP
HDGF.4	1.13754780406305	MEP
GART	1.41617415572235	MEP
BRCA1	1.66381571415639	MEP
AHNAK.3	-3.3749	MEP
GMPS	1.22519985101864	MEP
GCSH	1.50616468852564	MEP
CYTL1	1.51527677001314	MEP
LEPROT	1.03450095110762	MEP
SNHG3.2	1.0975930949966	MEP
UGGT1	1.06260958532427	MEP
VRK1	1.34758976208346	MEP
FANCI	1.56007356733052	MEP
PTMA.4	0.572599274368118	MEP
MYB.4	1.14224525750124	MEP
HLA-DRB1.4	-3.54791	MEP
CHEK1	1.26147769096899	MEP
NOLC1	1.19925811635529	MEP
GAR1	1.6123335926028	MEP
BRIX1	1.32007219432246	MEP
LYAR	1.17984684861333	MEP
MOB1B	1.56433363006071	MEP
NAA50	1.26341276284579	MEP
CENPW	1.67633166770009	MEP
SLC25A37.4	2.25449512660906	MEP
GARS	1.30017147079398	MEP
ARHGDIB.1	-1.45593	MEP
RPL14.3	0.583287403618721	MEP
TFAM	1.09259464982733	MEP
CBX3.4	0.900501699855249	MEP
SSRP1.2	1.00260637070383	MEP
HSP90AB1.4	0.789433841322825	MEP
EEF1E1	1.48434667763129	MEP
TAF9	1.33594880005289	MEP
ANXA1.4	-2.32132	MEP
VPS37B	1.17160886259633	MEP
TPRKB	1.16808661186616	MEP
AGO2	1.2134438048286	MEP
GNL3.4	1.18698224435183	MEP
ST13.3	0.990986316211481	MEP
CKAP2	1.27115130475487	MEP
FLT3.4	-3.73399	MEP
CACYBP.3	1.16675472908752	MEP
PABPC1.2	-0.690604	MEP
ANP32B.4	0.948783783435792	MEP
NME1.1	1.26913976090905	MEP
VPS13A	1.3350360380339	MEP
AMD1.4	1.04135834864352	MEP
PLEK.4	-1.91156	MEP
ASPM	1.75990497766189	MEP
YBX3	1.21275288693742	MEP
ITGB2.3	-4.11145	MEP
PSMC3	1.09292802894759	MEP
PDCD10	0.982405426839086	MEP
CD36.3	0.700876714035455	MEP
C6orf89	1.38605256954206	MEP
EVI2B.3	-3.73882	MEP
CLEC2D.4	0.97003708811241	MEP
CMSS1	1.43411112217656	MEP
NOP16	1.59674597982468	MEP
IARS	1.13185209846654	MEP
METTL5	1.1523914572003	MEP
IPO5.1	1.0498676576838	MEP
SMC4.4	1.14772944555522	MEP
MRPL42	1.19071619844756	MEP
ETFA	1.20714891622414	MEP
PA2G4P4	1.34296847399486	MEP
GUCD1	1.26573719196566	MEP
HMGB3	1.44770991238841	MEP
SARNP.2	1.01578230895417	MEP
SNRPE.4	1.04278720782967	MEP
CSTA.4	-3.74259	MEP
TIMM10	1.46264372611631	MEP
SNRPD1.4	1.06961090786372	MEP
PTTG1	1.71521960220747	MEP
EIF2S1	1.30057	MEP
MRPS18C	1.23294194456705	MEP
HAUS6	1.23720550962926	MEP
DSTN	0.925037675946527	MEP
XRCC5.3	0.920387618393563	MEP
RAN.4	0.935684813436678	MEP
DLD	1.27812916805113	MEP
WBP11.1	0.957546532036749	MEP
[truncated: 1,986 more rows]
