# Supplementary material for: Integrative profiling of lactylation reveals prognostic biomarkers and an immunosuppressive niche in acute myeloid leukemia
Source: Front Immunol. 2026 Mar 23;17:1765979. doi: 10.3389/fimmu.2026.1765979 (PMC13050951; doi:10.3389/fimmu.2026.1765979)
Supplement: Supplementary file 7 [file Table4.xlsx]

## Sheet: DEG_Normal_1_0.05_
Supplementary Table 4 DEG2 identified based on transcriptome data (AML vs. control)
genes	logFC	regulate
MAGEA12	-15.8546	Down
DSCR8	-17.1583	Down
DSCR4	-13.7273	Down
GAGE1	-18.6731	Down
SSX1	-16.8776	Down
MAGEB1	-14.9477	Down
SSX3	-15.1035	Down
GAGE13	-16.9935	Down
CSAG1	-15.9285	Down
MAGEA6	-16.2371	Down
SPRR2D	-12.704	Down
MAGEA3	-16.575	Down
GAGE2A	-17.0608	Down
SSX2	-15.6105	Down
MAGEB16	-10.1331	Down
MAGEC2	-16.0442	Down
MAGEB10	-9.13634	Down
RFPL4B	-13.475	Down
MAGEA1	-15.3741	Down
DCAF4L2	-13.0627	Down
HAND2	-11.957	Down
MAGEA2B	-13.6107	Down
PASD1	-12.3113	Down
ZIC5	-9.4111	Down
LUZP4	-8.40403	Down
MAGEA2	-14.9811	Down
COX7B2	-10.1547	Down
KCNH5	-9.68386	Down
MAGEA4	-11.1258	Down
TPTE	-10.2434	Down
MAGEC1	-14.6981	Down
PRDM9	-9.33682	Down
PAGE4	-11.3362	Down
LIN28B	-13.6419	Down
APBB1IP	9.06982287631832	Up
FOXG1	-10.5716	Down
FLI1	9.61279299137106	Up
ZNF280A	-13.9741	Down
OR8A1	-9.39994	Down
ACSS1	7.74850831255993	Up
PLEK	6.64380190795782	Up
RBMS1	8.67346292425696	Up
SPATA31A6	-8.32875	Down
ITPKB	8.72508193672101	Up
CERKL	9.97327635666349	Up
SP8	-7.86142	Down
MUC15	-9.27114	Down
TRAF3IP3	7.00225108341324	Up
CASP4	6.26251365292427	Up
ABRACL	4.76772656759349	Up
CHP2	-10.5895	Down
TMEM106A	8.60908790987537	Up
SYT10	-10.0781	Down
INPP5D	5.27622409395974	Up
PARVG	10.7873096260786	Up
SOHLH1	-7.4477	Down
IGF2BP1	-14.5848	Down
GPX1	9.55291079578141	Up
HACD4	13.1476827516779	Up
ARHGAP30	6.80156776605945	Up
P2RY8	3.84212263662513	Up
HLA-A	9.08566666347078	Up
CEP295NL	11.764929894535	Up
BIN2	7.74107551294344	Up
AKAP13	7.7539095110259	Up
NREP	9.58592318312561	Up
HLA-B	8.41151813998083	Up
LAIR1	7.6760645637584	Up
RASSF2	8.49045214765102	Up
HDGFL1	-9.09888	Down
HTR2C	-7.45935	Down
RIN3	7.61902278044105	Up
PAGE1	-15.0233	Down
NXF2B	-11.63	Down
SH3KBP1	5.50583056567594	Up
KLK8	-9.2804	Down
DENND2D	7.75653822627039	Up
FOXN3	5.36470765100672	Up
GBX2	-8.15222	Down
SASH3	7.22534296260787	Up
MFNG	7.90603894534997	Up
FLT3	15.0309168456376	Up
ITGA4	9.53335694151487	Up
GAGE2E	-14.1002	Down
SSX2B	-13.7709	Down
SLC22A16	13.4052224640461	Up
MAGEA9B	-12.8484	Down
SNTB1	10.4276397507191	Up
SNX20	9.00187373921382	Up
N4BP2L1	8.01551403643338	Up
ZC3HAV1L	12.0549742090125	Up
IVD	5.11461533077661	Up
GABRG3	-12.1689	Down
IAH1	7.16103581975073	Up
SATB1	7.87417071907959	Up
OR8G5	-10.4596	Down
TRIM22	6.38242737296262	Up
CD302	8.88598487056569	Up
SEMA4D	5.77430174496645	Up
DENND3	7.14304851390222	Up
AFP	-11.0464	Down
UQCRH	-3.05189	Down
FES	6.99316299137106	Up
IRF5	8.95601538830299	Up
CLEC12B	12.3685534228188	Up
ELMO1	5.14650664429531	Up
CTSO	6.81771312559924	Up
FGD3	5.14558789069991	Up
MRPL40	-2.9512	Down
WDFY4	8.40550514860979	Up
PLAC8	8.91463361457336	Up
PPIAL4G	9.03006	Up
MAML3	6.04685423777566	Up
ACSL5	4.85870515819751	Up
KRT19	-16.6249	Down
MAGEB6	-7.38886	Down
CLEC1B	12.534749472675	Up
ARRDC5	11.740587641419	Up
HLA-C	6.29855197507192	Up
SOX4	9.48404585810165	Up
C10orf76	6.40312633748802	Up
STK10	5.43493905081497	Up
GABRA3	-10.3536	Down
DDX53	-10.3759	Down
ATXN3L	-9.09353	Down
RAB37	7.50090765100672	Up
MYO1G	7.07564308724833	Up
ETV6	4.98591388302973	Up
PFDN6	-2.54978	Down
WIPF1	4.10225487056568	Up
CTB-133G6.1	12.9790366922339	Up
CTCFL	-15.7125	Down
IFFO1	7.74587559923299	Up
UFD1L	-3.1623	Down
CXCR4	10.2563899041227	Up
NLRC5	8.71603538830298	Up
XYLT1	6.96556995206137	Up
FDPS	-2.73482	Down
TRAT1	12.0460045349952	Up
DIAPH2	6.78559215723874	Up
IRAK3	11.5795871812081	Up
FAM65B	9.49635030680731	Up
NPFFR2	-8.0165	Down
NCF4	6.18863573346118	Up
MAGEB2	-15.2819	Down
ABAT	5.48184926174497	Up
PIK3R5	8.63805692233942	Up
EMB	13.1160327420901	Up
ZRANB1	4.08531816874401	Up
PSMB8	4.07205302972196	Up
TNFSF8	12.319781725791	Up
CSF3R	7.00265156279963	Up
LHX5	-6.49904	Down
SORL1	10.7809421380633	Up
HKR1	4.96039167785236	Up
C16orf54	10.6272015532119	Up
FAM155A	-8.05377	Down
P4HTM	5.74144031639502	Up
RFTN1	6.26291717162034	Up
ZNF302	6.56678300095879	Up
ZIC2	-11.6339	Down
MCIDAS	-8.9015	Down
ATP5G3	-3.28889	Down
IFT27	4.34357393096837	Up
KLHL9	10.2540586385427	Up
DISC1	7.99958613614574	Up
LIPA	8.01825634707576	Up
CD38	9.87081853307767	Up
MYO15B	5.85837777564718	Up
RGS18	8.58199334611698	Up
LPP	8.11348073825505	Up
PTGER2	12.6440377756472	Up
IL6R	6.66924506232024	Up
GPR158	-11.2111	Down
MYL7	-9.25732	Down
TIMP2	7.24268890699905	Up
LRRTM1	-8.18386	Down
KCNJ1	9.87130160115054	Up
ZNF362	4.72344517737297	Up
AGAP2	6.45169384467882	Up
JAK3	7.1920871236817	Up
SLC39A7	-2.98039	Down
MB21D1	7.85316435282839	Up
MAP4K1	5.54984687440078	Up
SSH3	6.07765516778524	Up
CDIP1	5.87937788111218	Up
SLCO3A1	7.36691760306809	Up
ZMAT1	7.25690728667307	Up
PPAPDC1B	3.96033160115053	Up
OGFRL1	7.80541674017259	Up
ZNF506	6.01635395014383	Up
RNF125	8.24252935762226	Up
TRERF1	6.66971719079579	Up
CFHR4	-6.93537	Down
PIK3R6	12.1631709587728	Up
TAGAP	10.6826134995206	Up
FOXD3	-7.89387	Down
SWI5	-3.32742	Down
ICOS	9.40024077660598	Up
GNA15	6.98877278044105	Up
PRAM1	8.52299866730587	Up
RIPK3	6.29063162991372	Up
LY75	11.1187479769895	Up
UBE2L3	-2.14175	Down
PCNX	4.30968762224353	Up
GPR171	11.0973723777565	Up
KRT10	-3.88294	Down
DMRTB1	-6.41985	Down
C12orf10	2.74624286673059	Up
TAPBPL	4.1819433557047	Up
SNRPG	-2.73455	Down
RAB44	10.106170565676	Up
PIK3AP1	5.87168055608821	Up
BTBD6	6.74263549376798	Up
NLRC3	6.97694405560884	Up
UQCRHL	-3.92456	Down
CEBPA	7.21974846596358	Up
TNFRSF10D	8.67028337488017	Up
PNRC1	3.12869980824545	Up
BCL2L12	-3.39493	Down
RAP1GAP2	7.10576511984661	Up
MFSD6L	9.58260995206139	Up
EMILIN2	6.55752443911794	Up
SNRPC	-2.20407	Down
C10orf71	-9.71328	Down
EVI2A	7.95590504314479	Up
CMTM7	7.14574367209972	Up
INSIG1	-3.88319	Down
RANBP1	-3.06141	Down
SLA	8.49116537871526	Up
TFEC	12.4705005848514	Up
ZNF516	7.48530134228189	Up
DCUN1D5	-2.81778	Down
DENND1C	4.69719046979866	Up
TP53	3.97512374880154	Up
CTBP2	5.09953313518697	Up
PTPN6	5.00587403643337	Up
BOLA3	-3.78786	Down
SERPINB5	-8.50932	Down
TOMM6	-2.30653	Down
DGKG	6.67613645254076	Up
KCNAB2	4.23699057526367	Up
KCNA3	11.6106663470758	Up
CTD-2207O23.3	12.8116313422819	Up
CNTLN	9.56813214765102	Up
ALDOA	-3.16062	Down
GAPT	10.2287896164909	Up
ITGAL	8.68695767018217	Up
BDH1	6.5568975743049	Up
ZBED3	8.8776582646213	Up
PSMB1	-2.36537	Down
EBLN2	3.64976620325983	Up
PHF11	3.13977244487057	Up
NSDHL	-2.46962	Down
FOXP1	3.6523732502397	Up
CECR1	11.1762069990412	Up
SLC16A7	10.9691740172579	Up
ANKRD44	9.03159648130394	Up
CMC2	-2.42054	Down
TRPV1	6.96208036433366	Up
PLCL2	6.70969591562801	Up
FOSB	7.51094	Up
FCRL6	10.7738834324066	Up
ARHGAP9	4.16665907957815	Up
ZC3H12D	5.88927860977949	Up
NOTCH2	6.86652128475552	Up
SYNE1	6.44113478427614	Up
LRRK1	6.9573972291467	Up
ARHGDIB	3.21494264621285	Up
RALGAPA2	3.93160489932887	Up
PPM1L	5.91992156279962	Up
ZNF831	8.81889409395976	Up
DOCK5	9.46242958772773	Up
AIM1	6.62376661553213	Up
PDE4D	7.29915447746885	Up
STK39	3.16925436241611	Up
SLFN11	7.20227679769896	Up
THEMIS	10.0240169127517	Up
HSPB3	-11.1266	Down
NXF2	-11.2864	Down
FCRL1	11.6450920134228	Up
TRIM26	3.41469162991372	Up
ZNF439	7.66679025886867	Up
SPNS3	13.5843492521572	Up
DMBX1	-11.5947	Down
TTC39C	6.95232700862896	Up
PDAP1	-2.47429	Down
ARHGAP15	3.1566376797699	Up
ATP5I	-2.63104	Down
CD244	9.76626220517738	Up
ATP10D	6.31214296260787	Up
TLR2	9.49950569511027	Up
MAD2L1BP	-2.39876	Down
HMGCS1	-4.49061	Down
UBAP1L	3.93195564717163	Up
PTPRE	9.5359882646213	Up
ARHGEF9	4.63918415148611	Up
PARP8	8.65756268456377	Up
UBTD2	5.94397429530203	Up
LDLRAD4	8.42788645254076	Up
NQO1	-4.91728	Down
TMEM220	7.57847537871526	Up
CALB1	-7.44751	Down
GSAP	9.21367081495687	Up
BCL11A	12.3985826462129	Up
ZFP42	-6.42319	Down
RASAL3	9.2489746308725	Up
TIAF1	4.52605963566635	Up
HAAO	11.9435143720039	Up
HDDC2	-2.99087	Down
GZMA	11.7567989453499	Up
MTAP	10.8002467785235	Up
BHMG1	-10.017	Down
TGFBR2	4.79232726749761	Up
PFDN2	-2.40013	Down
MVD	-4.16412	Down
HSPBAP1	3.41062594439119	Up
PARP15	6.03917214765102	Up
KRT15	-10.3346	Down
MYO5A	5.52783220517738	Up
DSG1	-7.06751	Down
SLC15A2	5.26600640460212	Up
CD28	10.0706501438159	Up
METTL5	-2.09891	Down
CHCHD2	-2.26956	Down
ACAP1	4.04239341323107	Up
KIAA1147	5.76748381591564	Up
USP26	-5.66957	Down
PRRG4	10.3423634132311	Up
KIAA1683	6.69692158197508	Up
MTX2	-2.74677	Down
GZMK	10.9681342281879	Up
SNRPD2	-2.06412	Down
TBC1D10C	4.82099395973155	Up
VAV3	10.5640998082455	Up
S1PR4	9.04444217641421	Up
DNAH1	5.18925143815916	Up
RNASE3	14.9769518791946	Up
FNBP1	3.4451806903164	Up
XAF1	7.90323399808246	Up
SLC17A9	10.4914050814957	Up
GOT1	-3.25169	Down
ARL11	3.83870987535955	Up
CYSLTR1	8.06283001917546	Up
CXorf21	9.07573434324066	Up
PPIH	-2.13948	Down
SCML4	10.5409376893576	Up
BOLA1	3.83311298178332	Up
PRR34	9.48152433365292	Up
PYHIN1	11.7077667305849	Up
KRT14	-9.16855	Down
MBNL3	5.55786684563759	Up
HENMT1	12.1158546116971	Up
PRDX6	-2.26528	Down
RAD21L1	-9.2801	Down
BCL2	5.80574698945351	Up
LRRC42	-2.55092	Down
NDUFS5	-2.36873	Down
POTEI	-8.41721	Down
KIAA2018	3.45987628954938	Up
SH3RF1	7.02250566634709	Up
ALCAM	6.17881150527326	Up
ABR	5.61352211888783	Up
GALE	-3.5076	Down
MSRA	2.69627991371046	Up
ATP5O	-2.12464	Down
HIST1H1C	-6.86191	Down
SIRPA	6.08260475551295	Up
ZNF71	5.47745665388304	Up
CEACAM4	12.1603	Up
MRPL21	-2.39602	Down
TTLL1	3.56381328859061	Up
PM20D2	5.12821901246405	Up
FAS	4.35040895493769	Up
PATZ1	2.82489182166827	Up
LIMD2	4.40012189837009	Up
RP11-166B2.1	4.56440469798658	Up
UQCRQ	-2.84611	Down
ARSD	6.71291561840845	Up
CD37	3.80996582933845	Up
PAEP	-10.9291	Down
RNF130	2.68846264621285	Up
ATP8B1	6.74029831255993	Up
CT47B1	-6.66587	Down
LPAR4	11.0470635666347	Up
SIRPG	10.3240204697987	Up
C5orf42	8.04667040268458	Up
EBP	-3.29574	Down
VDAC2	-2.04636	Down
PRKAG2	3.18949483221477	Up
PSMB2	-1.82747	Down
IMPA2	2.92751524448706	Up
ALDOC	-6.44296	Down
NIPAL2	9.24892744007671	Up
RASGRP2	3.80603911792906	Up
PRDM11	5.10533912751679	Up
ZFP3	9.59383658676895	Up
TMEM71	11.9317812559923	Up
PTGER4	10.0447769798658	Up
GBP3	6.06693226270375	Up
ZNF763	5.44567536912753	Up
DUSP6	9.20079022051775	Up
PRR33	10.6915673154363	Up
EPDR1	7.9474123489933	Up
KLF7	4.55725772770854	Up
KBTBD11	9.87546088207096	Up
IL23A	-4.07924	Down
RBMXL3	-5.93076	Down
YIF1B	-3.35761	Down
EVI2B	4.71640267497604	Up
ZBP1	10.2628810162992	Up
MRPL2	-2.72062	Down
LDHA	-2.75086	Down
ATG16L2	3.66455300095878	Up
POP7	-2.63146	Down
TOMM5	-2.08272	Down
CD74	8.75376208053693	Up
TMEM247	-11.227	Down
TP53TG3B	-10.1211	Down
TCEAL3	6.2045411025887	Up
DTNB	4.40183266538831	Up
WNT2B	3.91401303930969	Up
CDH12	-8.36208	Down
NDUFAB1	-2.17538	Down
YPEL2	4.21248060402685	Up
DCAF8L1	-5.56639	Down
C4orf19	10.0605416970278	Up
ITGA6	8.11173310642379	Up
ZNF747	2.32277814956856	Up
TSC22D3	6.00832461169703	Up
ZMYND12	9.4304908628955	Up
BNIP3	-3.24375	Down
NIN	3.76801897411314	Up
SSBP1	-2.26364	Down
FDFT1	-2.86133	Down
TMC8	4.50389247363376	Up
EFCAB10	-3.60303	Down
GSDMD	3.3694348418025	Up
MVB12B	9.21916267497605	Up
SVIL	5.91192045062321	Up
MCTP1	5.22210770853309	Up
CCNO	-10.2897	Down
INSR	5.15498045062321	Up
NBPF19	5.46995657718122	Up
UBA7	4.42013218600193	Up
HERC6	4.97839184084373	Up
CREM	-2.57497	Down
RNASE2	15.3588684084372	Up
GPR141	11.826225388303	Up
HSH2D	6.35121817833175	Up
PLCD1	-4.24303	Down
SPDYE16	4.50803137104507	Up
CCDC88C	3.23237195589646	Up
MRPS16	-2.16405	Down
CLEC12A	12.9681587535954	Up
ESRP2	5.3324107574305	Up
YDJC	-3.67881	Down
NKG7	6.30085810162992	Up
PDCD2	-1.86041	Down
COA6	-2.42774	Down
GCNT1	6.28618890699905	Up
TMEM42	3.09329532118888	Up
GLIPR1	5.60394655800576	Up
ARMCX4	8.01337268456377	Up
HAX1	-1.6071	Down
RNF135	9.72989433365294	Up
LACC1	9.31009002876319	Up
FOS	6.57600918504316	Up
P2RY10	10.3416540076702	Up
FAM228B	3.06925924256952	Up
GOLGA8R	6.23814161073826	Up
GOLGA8N	5.54151213806329	Up
CSNK2B	-1.81484	Down
SULT2A1	-5.97837	Down
MRPL52	-2.38706	Down
MCTP2	9.65097045062322	Up
KLHL6	3.81199167785236	Up
ATP8A1	7.78317023010547	Up
ARL4C	7.01212651006713	Up
GABRQ	-10.4752	Down
PITPNC1	5.33676021093002	Up
GPX7	10.8149951006712	Up
TMEM229B	8.89072455417067	Up
MAP1B	-5.81357	Down
ATP8B4	6.48105241610739	Up
TMEM254	2.43459547459253	Up
KIAA2026	2.78645854266539	Up
KLF13	3.10352567593481	Up
SYT11	4.12389760306808	Up
FOXA2	-10.0881	Down
HIC2	-3.10921	Down
CELF2	3.30956748801534	Up
OMG	4.63015212847556	Up
NLRP3	9.54675699904124	Up
ZNF141	10.7674844870566	Up
SCG3	-9.69359	Down
HIST1H2BK	-4.91237	Down
TNFSF13	6.10735352828381	Up
ZNF549	3.86963536912752	Up
LY9	11.237936232023	Up
MGAT4A	6.83226673058486	Up
CRKL	-2.38577	Down
HGSNAT	3.38230477468841	Up
NDUFA1	-1.97968	Down
ERICH2	-11.5017	Down
DDX58	3.81986592521573	Up
PRDM8	10.1311594822627	Up
C16orf96	8.35815601150528	Up
F8A1	10.9057388974113	Up
RPP21	-3.14978	Down
LAT2	6.61219221476511	Up
GPANK1	-1.7312	Down
GNG2	7.68837606903165	Up
PARK7	-2.01097	Down
C14orf159	2.62326207094919	Up
ST3GAL6	9.31810502396933	Up
POPDC3	-12.2805	Down
STAMBPL1	8.46239829338449	Up
UTP11L	-2.00184	Down
NCOR1	2.47066116970278	Up
CSF1R	8.67659779482264	Up
FCRL3	10.0559607478428	Up
SULT1B1	9.85813452540749	Up
HCST	5.18324844678812	Up
GPRIN3	9.87083671140941	Up
ACOT4	9.06522685522533	Up
FMR1NB	-11.3564	Down
APOL6	4.05628004793865	Up
IFIT5	6.67523908916588	Up
WBSCR22	-2.15213	Down
TEX19	-10.7421	Down
RP5-966M1.6	5.81673048897412	Up
KLF2	7.06958245445831	Up
HHAT	5.71610717162034	Up
EAF2	3.23116255033557	Up
MALT1	4.06998052732503	Up
SSX5	-7.23812	Down
MAP2K3	2.8357543911793	Up
CYCS	-2.9589	Down
PCSK9	-13.2033	Down
ATP5H	-2.06921	Down
ZHX2	8.27126838926176	Up
FOXL2	-11.1658	Down
EOMES	9.42757910834135	Up
BTBD18	5.25937416107383	Up
HSBP1L1	4.53946326941515	Up
NPIPB5	3.04599224352829	Up
LRRC18	9.55443344199429	Up
HIST4H4	9.60282812080538	Up
SOD1	-2.52909	Down
ZNF814	3.66740935762225	Up
RUNX3	7.44235302013424	Up
KRT12	-10.0641	Down
IL3RA	4.63542410834133	Up
CD6	10.6621422243528	Up
OXER1	10.2443787535954	Up
IFI16	4.08063952061362	Up
TBC1D7	-2.07293	Down
FOXA1	-9.44411	Down
MSMO1	-3.64157	Down
PDE6D	1.91582440076702	Up
AOAH	13.2359011888783	Up
CD300LF	9.79643459252159	Up
SPANXA1	-7.3616	Down
RFX8	12.7917374688399	Up
FRY	7.33834520613616	Up
GFY	-8.6022	Down
CALU	-3.05063	Down
TEX11	-6.72804	Down
ZNF660	5.4278290987536	Up
DUSP2	7.71128687440078	Up
GCA	4.54749144774689	Up
C11orf45	10.275903557047	Up
ARAP2	7.46884546500481	Up
FCRL2	9.37359808245449	Up
TCEAL1	2.83348947267498	Up
TRIT1	-2.32187	Down
TNS3	8.07611100671142	Up
ACOT13	-2.13054	Down
PTGDR	8.95644890699905	Up
EXOSC7	-2.09861	Down
SLC37A1	5.0705235282838	Up
P4HA1	-2.93723	Down
FMO5	4.48917516778524	Up
ERG	10.216122674976	Up
PITHD1	-1.82149	Down
SP110	3.52560083413232	Up
RAB15	4.21474258868649	Up
PKD2	5.1814105848514	Up
PARP11	3.43644465004794	Up
LSM3	-1.74523	Down
MRPL14	-2.50264	Down
IGFBP7	6.33414096836051	Up
SDHAF3	-2.43492	Down
CTAG2	-12.7343	Down
TUBA3C	-10.1943	Down
PAG1	7.85423361457335	Up
NUTM2G	3.63473906999042	Up
LRRC37A3	4.27510550335571	Up
MTCH2	-2.12285	Down
ACAT2	-3.51611	Down
GRAPL	10.9932180249281	Up
POTEE	-10.8956	Down
DDX60	5.37756090124641	Up
MINOS1	-2.37348	Down
GNAQ	2.97743339405561	Up
COX6C	-1.80446	Down
FOSL2	4.87214393096837	Up
TMEM74B	-5.46037	Down
PGM1	5.81115583892619	Up
CLIC1	-2.19585	Down
ALDH3B1	5.48103091083414	Up
SIRPB2	8.83128086289551	Up
CSF2RB	6.33170735378716	Up
PARP10	3.84643219558965	Up
HLA-DRA	9.58595264621286	Up
TNFAIP8L2	5.60476149568553	Up
C1orf228	10.6369013806328	Up
FMN2	-7.5668	Down
LSM4	-2.48405	Down
TSPAN33	6.25094150527326	Up
GOLGA2	-2.07	Down
LYST	5.41543522531161	Up
SNAP29	-2.26412	Down
SMIM5	4.79447270373922	Up
NLRX1	3.36326184084372	Up
GIMAP1	8.6056698561841	Up
NAIP	4.45101167785236	Up
NDUFV2	-1.96433	Down
RRAGD	4.89634301054651	Up
PLA2G3	-9.4489	Down
VMAC	2.95188560882071	Up
MYCBP2	2.67367153403644	Up
FOXL2NB	-11.5313	Down
TMEM170B	6.58537738255034	Up
AHR	9.19836772770854	Up
TIGIT	8.88611996164908	Up
SQLE	-4.18252	Down
MSRB3	8.90745126558007	Up
FOCAD	3.55346562799617	Up
NDUFA4	-2.0378	Down
MPV17L	9.2960798178332	Up
MIS18A	-2.52561	Down
SDF2L1	-4.40656	Down
MDH2	-2.34655	Down
MRPS24	-2.11479	Down
TIMM17A	-1.89614	Down
TNFSF13B	4.74130113135187	Up
OCLN	6.84295021093002	Up
KLRD1	9.93382381591564	Up
SLA2	7.26892967401727	Up
HLA-DMA	6.72383399808246	Up
FAM46A	4.60737621284756	Up
EMD	-2.15952	Down
BLK	9.94924098753599	Up
MX2	6.17744369127518	Up
PSTPIP1	7.91061688398851	Up
GOLGA8H	9.47449700862897	Up
H2BFS	-5.16052	Down
TBPL1	-2.4751	Down
POU2AF1	10.0731668935762	Up
DOCK10	6.11315028763184	Up
TTC24	11.5053568264621	Up
PLCG2	2.87458693192714	Up
MVK	-3.21194	Down
SGK3	3.09512298178332	Up
CNR2	8.3718505560882	Up
CENPW	-2.90369	Down
HCCS	-2.4243	Down
SH3BGR	-4.2209	Down
LHX9	-6.41798	Down
ATPIF1	-2.19006	Down
TUBA1C	-2.73512	Down
DPYD	6.90275372003836	Up
PSMD14	-2.36962	Down
GIT2	2.37584549376798	Up
POLR3K	-2.04766	Down
PDK2	4.14404663470758	Up
CDH18	-8.5093	Down
S100A13	-4.41179	Down
BANK1	10.3276131735379	Up
NFKBIZ	4.84507192713327	Up
CASP1	10.8609035091084	Up
PSMA5	-1.98599	Down
DEPDC5	2.96988040268457	Up
AKNA	3.11516232023011	Up
METTL25	2.81712874400767	Up
LATS2	3.23136842761266	Up
CFAP44	4.25372481303932	Up
PRPS1L1	-7.11502	Down
ARSB	3.1434267114094	Up
NDUFS6	-2.45372	Down
DGUOK	-1.42007	Down
ZNF469	7.74924697027804	Up
DISP1	6.14240094918505	Up
PDCD5	-2.01653	Down
LAX1	9.55825209971239	Up
DUSP18	3.29439169702781	Up
OAS2	9.74697883988496	Up
RP11-23E10.6	-10.3867	Down
MROH7	10.3608911121764	Up
C1orf186	13.746192042186	Up
COPZ1	-1.43464	Down
GAS7	7.19153014381593	Up
NDUFA8	-2.33748	Down
HGF	12.5715409779482	Up
CD44	4.18417845637584	Up
LPXN	4.13016679769895	Up
PITX3	-7.44062	Down
SNTA1	-4.65135	Down
CD79B	5.69276424736338	Up
AARS	-2.78958	Down
SAMD9L	4.89983390220518	Up
BCL11B	8.9361922818792	Up
ZFP36L2	3.21953244487057	Up
ZNF829	5.35586437200384	Up
ARHGAP23	5.05752849472676	Up
CDKN2A	11.1911409491851	Up
CTSW	9.68995438159157	Up
FUT7	9.79126350910835	Up
GAGE10	-11.8564	Down
PAX6	-3.60417	Down
LXN	10.4023606519655	Up
INO80D	3.23025738255034	Up
UBASH3B	8.95685546500481	Up
RNF175	10.3480004602109	Up
SNRPD1	-2.04762	Down
CARD16	11.8813800383509	Up
PRKACB	3.49800932885907	Up
SELL	11.6909898274209	Up
MYO1F	4.32213025886865	Up
MAGOH	-1.67582	Down
ARL6IP5	2.83294776605945	Up
UBE2C	4.62492650047939	Up
EHD3	7.07634637583894	Up
AMY2B	4.62728980824545	Up
PHYKPL	2.69256788111218	Up
SLC6A8	-7.57104	Down
THAP7	-2.58397	Down
TCEB1	-1.63799	Down
LSM2	-1.8014	Down
CARD18	-8.49525	Down
DEPTOR	7.86010825503357	Up
MTMR10	2.3565405177373	Up
NTMT1	-2.35978	Down
SRSF12	8.31791263662513	Up
CARS2	1.80580348993289	Up
SNRPF	-1.7609	Down
RHBDF2	5.20049796740173	Up
MRPS23	-1.91787	Down
ENPP4	8.54758522531161	Up
PDE6B	8.54661298178333	Up
NEDD9	5.63642510067115	Up
TRIO	4.85714953978908	Up
PHF19	-2.60889	Down
C5orf56	4.71082066155322	Up
LMF1	3.31117924256952	Up
GLRX2	-2.11014	Down
SLFN12L	7.00142842761267	Up
VAPA	-2.16504	Down
SLIRP	-1.90401	Down
ADAM28	11.174861831256	Up
CYTIP	5.03300735378716	Up
RELL1	4.19517452540749	Up
CPXM1	6.42110770853309	Up
FCMR	5.90321173537872	Up
GNAI2	2.90696968360499	Up
PDE4B	8.82406139980825	Up
NPIPB4	2.89451890699905	Up
NOC2L	-2.31503	Down
CREBBP	2.69552237775648	Up
ACTR6	-2.33337	Down
SPDYE1	4.73541574304891	Up
SLC25A4	-4.46959	Down
HERC5	9.16554385426655	Up
KLHDC1	3.54137358581017	Up
SLC26A8	9.19614455417067	Up
TAC1	-6.30377	Down
IL1B	8.3822227996165	Up
POU2F2	6.85004883029723	Up
ALDH3A2	6.41196771812081	Up
VCX3A	-12.9296	Down
ETFA	-1.97421	Down
SMS	-1.88952	Down
ITK	9.28234425695112	Up
PPP2R5C	-2.03852	Down
ARHGAP27	3.99346327900288	Up
COX5A	-1.76217	Down
ABCA1	7.34533123681688	Up
RP11-793H13.10	2.93049295302014	Up
CLK1	2.29485931927134	Up
PAX5	9.83610696069032	Up
CIITA	8.04080065196549	Up
GPATCH2	2.9016731831256	Up
MRPS22	-1.72718	Down
U51561.1	9.52766757430491	Up
MVP	4.26621720997124	Up
DOPEY2	3.06863532118888	Up
ZNF461	3.52589457334612	Up
DZANK1	4.60174710450624	Up
GABRG2	-6.028	Down
NUDC	-1.89521	Down
HLA-DRB1	9.0646212751678	Up
TCTEX1D1	12.3016681112177	Up
HIST1H2BJ	-5.55223	Down
ATP9B	2.23997279002877	Up
COX7B	-1.96099	Down
GHITM	-1.84174	Down
RIBC2	10.0073017833174	Up
NAA10	-1.89215	Down
LRRFIP1	2.60341575263663	Up
CD8A	9.63356892617451	Up
CORO1A	4.04336656759348	Up
ATXN7	3.09916056567594	Up
JCHAIN	8.7375665675935	Up
ATRX	2.96440753595398	Up
HMX3	-12.06	Down
MRPL36	-1.8858	Down
ATP5J	-1.80373	Down
POMP	-1.97929	Down
EIF3I	-2.12086	Down
PDHA1	-2.1223	Down
APOO	-2.33886	Down
PRSS8	-4.242	Down
ACTC1	-8.44072	Down
SLC9A7	7.25560536912753	Up
CLEC17A	8.65894679769895	Up
ERP27	7.73552486097796	Up
PPIE	-1.87588	Down
PAGE5	-15.8148	Down
TLR9	8.97239165867692	Up
GLO1	-2.4381	Down
ZFYVE26	2.71655598274209	Up
CATSPERG	3.81416447746885	Up
CHCHD1	-1.72865	Down
CCR5	9.86897897411317	Up
ANKAR	5.76663310642379	Up
SARS	-2.01236	Down
CYLD	2.54976360498562	Up
AC016549.1	9.24260667305851	Up
TVP23A	2.90408851390221	Up
NR2E3	7.97518723873442	Up
ZNF114	9.20967672099714	Up
GAGE12J	-9.72951	Down
POU5F2	8.03701679769895	Up
OR8G1	-7.05708	Down
ETS1	5.18357035474593	Up
AURKAIP1	-2.7205	Down
AK9	3.68784605944392	Up
EDAR	7.08961792905082	Up
MRPL35	-2.10355	Down
MLANA	6.17073246404603	Up
PSMB7	-1.51506	Down
CDYL2	7.88021162991372	Up
KCNG2	8.83783361457336	Up
RGL4	5.81336685522532	Up
EIF2B3	-2.23772	Down
STAT6	2.7437934228188	Up
MEGF6	5.91619644295303	Up
ADRB2	7.3911169511026	Up
PROX2	6.5551413806328	Up
DHCR7	-4.34124	Down
ZNF382	5.82921725790988	Up
WDFY2	2.79525770853308	Up
CCDC71L	-2.63161	Down
HSF5	8.67112968360502	Up
SLC25A1	-3.64622	Down
COQ3	-2.78964	Down
TLR4	10.062504400767	Up
REPS2	6.26669082454459	Up
SH2D3C	4.94617181208054	Up
FP325331.1	8.69879402684564	Up
HECA	3.05769	Up
AFF3	8.83077398849474	Up
CA5B	3.57566409395973	Up
DIABLO	-1.3041	Down
DPM1	-1.62931	Down
HRH2	10.7051017545542	Up
OGN	5.36119225311602	Up
FAM107B	4.78048	Up
CSF2RA	5.2432193911793	Up
ASH1L	2.73160994247364	Up
MEA1	-1.62789	Down
FAM162A	-2.39156	Down
SETD8	-1.82548	Down
UBAC1	-2.77462	Down
CD160	5.11261454458294	Up
UBL4A	-2.31002	Down
AL356585.2	-8.93834	Down
GPA33	10.0908961936721	Up
SNX32	4.02449588686482	Up
ZKSCAN7	8.62691441035476	Up
RP11-468E2.4	3.16933380632791	Up
PAK1	4.40696743048898	Up
CAPN3	4.48430173537872	Up
ZNF605	3.21238431447747	Up
SEC13	-1.84207	Down
REC8	3.89645593480346	Up
MMADHC	-1.91113	Down
MS4A1	10.4756	Up
NME8	10.1348701725791	Up
DNPH1	-3.21602	Down
UBE2S	-2.62964	Down
LY6G5C	3.62647394055609	Up
MKL1	2.39305526366252	Up
DNAJA4	5.44964302972197	Up
ACOT2	5.9533137008629	Up
SSX4B	-9.79686	Down
TMEM207	-6.18832	Down
TMEM116	-2.67717	Down
TSR2	-1.63053	Down
RAB3D	4.02840081495686	Up
COX5B	-2.12687	Down
VCX	-12.1305	Down
NARF	-2.19241	Down
HMGCR	-2.69243	Down
TP53TG3C	-10.7467	Down
ITM2B	2.32843910834133	Up
TBXAS1	4.31961897411314	Up
COL24A1	7.01070004793865	Up
POTEF	-6.64526	Down
APPL1	2.86316353787153	Up
CD3E	5.69288930968361	Up
LRRC48	3.61141537871525	Up
AUTS2	8.55086580057528	Up
CLMN	6.12790322147652	Up
RBMS2	3.70436652924257	Up
MFSD1	2.61828300095878	Up
MS4A7	10.4779429146692	Up
FH	-2.57437	Down
FAM159A	10.1158896356664	Up
LINGO3	4.88074073825504	Up
ITFG2	2.23089351869607	Up
ENG	4.7396921764142	Up
C19orf18	8.8653006136146	Up
LGALS9	4.25004973154363	Up
ZFP28	7.13619136145734	Up
SIPA1L3	3.63087708533078	Up
MPC2	-2.10737	Down
INSL3	9.2923	Up
ECM2	7.11694158197508	Up
ADH5	-1.9776	Down
DCP1B	2.08943854266539	Up
TLR1	5.43454408437201	Up
RNF144B	7.96566948226271	Up
FUNDC2	-1.66476	Down
GABBR2	-7.47169	Down
LRCH2	-10.1754	Down
DAP3	-1.31274	Down
ZNF470	6.58852063279004	Up
AMZ1	7.82296056567595	Up
CHRFAM7A	9.98907825503358	Up
ITSN2	2.55615425695111	Up
ETV4	-7.12993	Down
FCRL5	9.3301522051774	Up
UHRF2	2.26640287631832	Up
IKZF1	2.2777022818792	Up
MED12L	10.2404249568553	Up
GDF7	4.90049762224354	Up
NDUFAF2	-2.28932	Down
MAP2K6	9.06822068072869	Up
ATP5E	-1.89132	Down
GSTO1	-2.26589	Down
IL12RB1	6.91801287631833	Up
IPCEF1	9.36042232981784	Up
SQRDL	4.01321997123682	Up
CCDC36	7.59262371045064	Up
ARID4A	2.10340706615532	Up
TRAPPC4	-2.08312	Down
CCDC30	3.95456185043146	Up
CYSLTR2	9.83509835091085	Up
NDUFC1	-2.00434	Down
CDC45	-3.59477	Down
SPDYA	3.48749624161074	Up
CENPN	-2.8808	Down
PLXND1	3.26147489932886	Up
RABL2B	2.66452604026846	Up
RNF38	2.70665732502398	Up
PPP3CA	2.37417633748802	Up
MAVS	2.20568729626079	Up
ARRB2	3.85659108341324	Up
TAS2R10	8.7006900671141	Up
PHC3	3.23190011505274	Up
TINF2	1.75915184084372	Up
CCDC84	2.10197734419943	Up
RAD54L2	2.33224	Up
ANKDD1A	2.86146537871525	Up
LKAAEAR1	8.59742	Up
RCAN3	3.73631883029722	Up
URAD	9.3460274592522	Up
SYCP3	3.9393469511026	Up
NXPE3	3.17619197507191	Up
KANK1	4.96888797698946	Up
DCHS2	-10.611	Down
SH3BGRL	2.01573174496645	Up
WAS	2.88208189837009	Up
HLA-DMB	9.06666870565677	Up
CD40LG	8.73587530201343	Up
ABTB1	3.59716208053692	Up
DUSP1	4.6893927325024	Up
FCER1A	12.1865456567594	Up
BIRC3	4.30002416107383	Up
C21orf59	-2.24068	Down
IRF4	8.8964840747843	Up
TBC1D1	2.9185175071908	Up
GPR82	7.86124837967403	Up
SLFN12	8.49906653883031	Up
MDFIC	8.64583709491852	Up
P2RY2	8.8275741131352	Up
CTSG	14.4951259348035	Up
CST7	8.24146668264622	Up
KIAA1407	3.23999540747843	Up
SLC2A5	7.42657743048899	Up
TMCO4	2.75558485139022	Up
MCTS1	-1.49233	Down
PTTG2	8.94531511984661	Up
IFI44	10.1477315532119	Up
TMEM99	-4.45201	Down
KLHL14	7.34925384467882	Up
ARHGAP26	4.43458764141899	Up
ADGRA3	5.13699391179291	Up
PIK3R1	3.17450438159157	Up
USP13	3.83397760306808	Up
RHEB	-1.82031	Down
GRAP	6.33983682646214	Up
CKS1B	-2.47964	Down
NDUFA5	-2.10302	Down
C19orf35	5.52596796740173	Up
SIDT1	8.74172848513903	Up
CCDC146	4.13015301054651	Up
CTAGE5	1.50499810162992	Up
PCSK7	2.20162021093001	Up
PREX1	3.34985676893577	Up
UQCC2	-2.24873	Down
BTBD9	3.0494510354746	Up
MS4A14	10.6549690604027	Up
CYP2D6	4.18124258868649	Up
ZBTB20	4.62338351869608	Up
RHOF	2.90348471716204	Up
CDCA7L	3.80763609779483	Up
FKBPL	-2.35573	Down
RDH5	3.46037069990413	Up
OAS1	6.91725169702782	Up
TOX	7.08103771812081	Up
CHCHD3	-1.82382	Down
ZNF568	5.2675208628955	Up
DHRS2	-12.3589	Down
MMAB	-2.30965	Down
ZBED6CL	-4.28569	Down
ZSCAN16	6.94289597315437	Up
PHF13	-2.98742	Down
SERPINB10	11.1478874209013	Up
MAD2L2	-2.55867	Down
KLRB1	8.43488816874402	Up
TMEM110-MUSTN1	3.43197382550336	Up
BATF	3.22396312559924	Up
CARD8	2.31629630872484	Up
SYNE3	3.92947102588687	Up
B4GALT6	6.53993402684565	Up
GDA	-12.1242	Down
UAP1	-3.46935	Down
CRYBA2	-7.11003	Down
TMEM258	-1.49679	Down
GALNT3	7.16622596356665	Up
CD4	6.44668979865773	Up
SIGLEC15	8.41584976030682	Up
PTTG1	-2.83618	Down
NOG	10.6611693000959	Up
GBP5	4.94770284755514	Up
ATP5J2	-2.11556	Down
ABT1	-1.40099	Down
ZBTB25	2.48284455417066	Up
BTBD11	8.54375037392139	Up
SMARCA2	2.21344223394056	Up
COX6A1	-1.9181	Down
MYO9A	2.85127465004794	Up
C11orf31	-1.66339	Down
IL7R	7.25215664429531	Up
KIF2C	-3.61115	Down
EEF1E1	-2.05775	Down
TARS	-1.93918	Down
ROCK1	2.44053517737297	Up
MED10	-1.52442	Down
MRFAP1	-1.4223	Down
PLA2G4A	6.50473289549378	Up
NRROS	3.18598377756472	Up
ERAP2	4.57769132310643	Up
C11orf98	-1.71895	Down
CRTC1	2.92227029721956	Up
FRMD4B	5.44360219558965	Up
ADHFE1	6.21844713326943	Up
SP5	-8.01787	Down
HCAR3	9.29498399808247	Up
STX8	1.61738270373922	Up
CHD8	1.47548817833174	Up
SNRPA1	-1.59181	Down
MRPS18A	-1.64954	Down
MRPL28	-1.86479	Down
MRPL49	-1.55165	Down
ZDHHC21	3.34759471716204	Up
ST3GAL1	2.70452601150528	Up
PGR	-8.56085	Down
SIK3	2.27697444870566	Up
HOXC12	-5.96737	Down
IGSF6	6.84066406519656	Up
MALSU1	-1.75309	Down
MANBA	1.92628485139022	Up
MRPL39	-2.22148	Down
CCDC97	2.03344093000959	Up
PBK	-5.69636	Down
PSMB9	3.12134941514861	Up
FGG	-7.4089	Down
CUTA	-1.8739	Down
SERPINB8	6.14760019175457	Up
TMEM14B	-1.57937	Down
TBX21	8.51415920421862	Up
ZNF438	3.98695991371046	Up
F13A1	9.60771519654843	Up
MYH3	3.92811848513903	Up
ATF5	-2.69584	Down
UCP3	4.26212581975073	Up
SLC51A	2.52300403643337	Up
CAMK1D	6.31669768935763	Up
REEP6	-4.97823	Down
C6orf89	-2.08736	Down
VPS13C	2.5698267114094	Up
SPNS2	7.00963198465965	Up
ZNF85	4.02063979865772	Up
C12orf75	5.35618235858102	Up
MIS18BP1	2.54353587727709	Up
GRAMD1B	8.44247724832216	Up
HIRA	-1.9774	Down
LRRC19	7.05312923298179	Up
AKAP2	5.76813408437201	Up
PVRL1	5.63391945349953	Up
NEU1	-2.20131	Down
VBP1	-2.01366	Down
MORF4L2	-1.887	Down
MZB1	7.88550852348995	Up
FGF5	-9.09719	Down
MPL	10.9304376893576	Up
ZXDC	2.31977562799617	Up
PLXDC2	6.74679299137105	Up
CCL28	9.33533299137105	Up
SNRK	2.40634203259828	Up
SLC5A10	6.14387987535955	Up
RABL2A	2.94829511025887	Up
CD27	8.94925785234901	Up
ECI1	-2.38653	Down
HN1	-1.96666	Down
NOL7	-1.42307	Down
DPEP2	3.52713309683606	Up
ZBTB16	6.79891117929052	Up
RP1-321E8.5	-8.70378	Down
CD2	8.77320291466923	Up
NHSL2	8.38790988494728	Up
DCTN2	-1.39947	Down
OCIAD2	9.82898353787154	Up
P2RY13	10.4147714573346	Up
KLF6	3.33650516778524	Up
DOCK2	2.33189402684564	Up
FOXJ2	1.86116507190796	Up
DCLRE1C	2.07932046021093	Up
ULK2	6.30155423777566	Up
SCD	-6.4701	Down
BMF	3.55384398849473	Up
BAZ2B	2.49500827420902	Up
UBL5	-1.91874	Down
ASB14	4.39441039309684	Up
ALOX5AP	8.16071021093003	Up
ATP6V1F	-2.16865	Down
ZNF610	9.13764782358583	Up
SPOCK2	5.4628120709492	Up
SELPLG	3.9234166059444	Up
ZNF565	2.2092551198466	Up
NME1	-2.43812	Down
UBL3	2.60439122722915	Up
NOMO3	2.14547263662512	Up
CNTNAP4	-6.15236	Down
CSGALNACT2	2.62112497603069	Up
SYK	2.67772070949186	Up
CPT1A	2.94623914669224	Up
HLA-F	5.35432166826463	Up
GPR18	7.49866298178333	Up
P2RY14	9.58131	Up
MRPS18B	-1.59771	Down
ARPC2	1.71371517737297	Up
GOLGA8S	6.27339225311602	Up
CD180	7.51191562799617	Up
PLEKHM3	3.0952530776606	Up
POLR2J	-1.95006	Down
HAVCR2	7.20269758389263	Up
PCDHGC5	8.0231480536913	Up
VASH1	4.19200468839886	Up
ITPR2	4.12710161073826	Up
KRCC1	2.65851555129435	Up
GLRX	2.80982426653883	Up
GMNN	-2.50683	Down
BST1	7.60372944391181	Up
TXNRD1	-1.89095	Down
DKKL1	-9.49911	Down
SPANXA2	-6.16294	Down
HLA-DPA1	8.07821766059445	Up
SHFM1	-1.90498	Down
MLC1	5.23346051773731	Up
ABCG1	7.93016939597316	Up
SAE1	-1.89932	Down
GIMAP6	5.92491087248323	Up
NDUFA2	-1.82162	Down
BRINP3	-7.00755	Down
NUP37	-2.16603	Down
APOBEC3F	2.7187057430489	Up
HAL	7.08416346116972	Up
GIMAP7	10.1908712559923	Up
FBXL13	-4.6881	Down
COPRS	-1.63122	Down
MAGEB3	-5.65164	Down
GLRX3	-1.51659	Down
NRIP2	2.61477773729626	Up
BACE1	3.63026744007671	Up
FDXR	-3.02525	Down
TEAD2	-4.58182	Down
TSTD1	7.46075139980826	Up
DNAH17	3.44055298178332	Up
RP11-347C12.1	3.18976868648131	Up
NHP2L1	-1.29394	Down
TNRC18	2.48841848513903	Up
FADS1	-3.83972	Down
SYT2	5.20166686481304	Up
SAMD9	3.59875508149569	Up
PPIL2	-1.6789	Down
RNF5	-1.43382	Down
LRRC1	7.21508346116971	Up
LSR	-4.3909	Down
CT55	-11.4951	Down
TMEM141	-2.20951	Down
RBM26	1.78548622243528	Up
TRAF1	3.57824025886865	Up
SLC12A6	3.17241714285715	Up
NEURL1B	8.17381164908918	Up
LRRC4	5.56561941514862	Up
TNFSF4	5.44320607861937	Up
C15orf27	3.75465072866731	Up
TXNDC17	-2.17665	Down
TSPYL6	-3.80537	Down
GUCY1A3	10.5932872291467	Up
STAG1	2.38406976989454	Up
PSMC2	-1.85464	Down
EPHA1	3.19204592521573	Up
IKBKE	2.53165658676894	Up
MRAP2	-11.8525	Down
CCL5	5.04826254074785	Up
TNFRSF1A	2.07618834132311	Up
WDR93	7.75846253116015	Up
TBCEL	2.45934620325983	Up
ZBTB4	2.19213423777565	Up
FKBP11	2.5216762607862	Up
GPR37L1	4.33626127516779	Up
N4BP2L2	2.17237179290508	Up
PEX11A	7.8385669511026	Up
BRIX1	-1.96001	Down
RNF181	-1.64391	Down
DBF4	-2.17257	Down
PSMD13	-1.52516	Down
MAN2B1	2.82412824544584	Up
DGKA	2.83389807286673	Up
TIMM17B	-1.94752	Down
PTGES3	-1.55523	Down
MEI1	3.44706284755514	Up
DNAJC19	-1.48081	Down
FASN	-3.51195	Down
PAN3	2.6719877852349	Up
PGRMC1	-2.25986	Down
ZNF606	3.57799842761266	Up
CCDC65	3.10706863854267	Up
HPDL	7.10284611697029	Up
ANKRD36C	3.76060495685523	Up
CYFIP2	4.06157240651966	Up
NCKAP1L	2.07689527325024	Up
CCDC122	7.96910747842762	Up
SLFN13	5.51800522531161	Up
MAGEB17	-10.1666	Down
MRPL47	-1.55993	Down
CAMTA1	-1.40626	Down
TXK	5.14805371045063	Up
KIAA0930	3.27161629913711	Up
ZNF264	2.88449670182167	Up
COX7A2	-1.70917	Down
C9orf135	-9.43765	Down
LRRN2	6.66241824544584	Up
GTF2IRD2B	2.32336138063279	Up
CHKB	2.35042420901247	Up
FBXO40	4.48279344199425	Up
COLQ	6.41021798657719	Up
RHOU	7.6104281975072	Up
IDI1	-2.52465	Down
MSL2	2.29459256951103	Up
IL16	2.90023244487057	Up
ALPK1	2.29098134228188	Up
SEC31B	3.00055394055609	Up
LRRC34	4.69131322147652	Up
SLC44A1	5.70370651965485	Up
ACSL3	-2.15408	Down
SLC25A45	2.66027729626079	Up
RUNX2	3.51953849472675	Up
ITGB2	5.26091562799617	Up
GZMH	9.63114975071909	Up
AVPR2	5.24638284755514	Up
MGLL	6.62344197507192	Up
BTN3A2	2.91315488974114	Up
C6orf136	-1.82821	Down
FAM129C	6.47414824544584	Up
CHCHD4	-2.06013	Down
MED8	-1.93075	Down
PSMB5	-1.90719	Down
FAM196B	6.579	Up
SOS2	2.11796	Up
LONP1	-2.09351	Down
BUD31	-1.81843	Down
PSMD4	-1.45222	Down
STRA13	-2.13173	Down
BCAP31	-1.43219	Down
TMEM52B	9.04422015340367	Up
ABCC2	4.44910977948227	Up
SYNGR3	-7.27373	Down
NR1I2	7.25064655800577	Up
TAOK3	2.33177309683605	Up
TREX1	3.35963393096836	Up
RP11-231C14.4	2.42602297219559	Up
IRF8	8.54908605944393	Up
KLK13	-11.0655	Down
IRF9	2.80868400767019	Up
C22orf39	-1.46903	Down
PMPCA	-1.70743	Down
PLGLB1	4.47117625119847	Up
C2orf74	9.12650980824546	Up
STAT4	8.26994429530202	Up
AP1S1	-2.7707	Down
KDM2A	1.92782528283797	Up
AC092835.2	7.9892543911793	Up
CYP51A1	-2.99926	Down
FGL2	8.6953556375839	Up
GADD45A	-2.8509	Down
TXLNB	7.56442270373922	Up
HBE1	-15.374	Down
ZNF460	4.09418953978908	Up
ATP5L	-1.3696	Down
B3GALT2	7.2767013135187	Up
PYROXD2	3.54641804410355	Up
SEMA6A	3.64664455417067	Up
ZNF575	3.76899481303931	Up
BTN3A3	3.45966155321189	Up
MRPS15	-1.47156	Down
HIST1H2AG	-4.14677	Down
C16orf91	-1.91285	Down
ACY1	-2.29067	Down
MNDA	8.24713367209973	Up
CPA3	12.9915536816875	Up
CLEC5A	11.7537562416107	Up
NGRN	-1.54107	Down
DAGLB	2.28878146692234	Up
WNK4	-6.18171	Down
ATP5B	-1.48201	Down
AGMAT	6.68307375838927	Up
BARHL2	-4.89359	Down
SEC61G	-2.11448	Down
SLC46A3	3.40979349952062	Up
ZNF773	4.30305077660595	Up
SZT2	1.79255195589645	Up
NR2F6	-2.71913	Down
PDE6G	7.92961873441995	Up
LRMP	2.62252941514861	Up
SLC24A4	10.1694812655801	Up
WBSCR16	-1.79616	Down
ZNF69	3.35220601150528	Up
TRMT112	-1.6246	Down
CCSER1	10.2458354554171	Up
CX3CR1	10.3548179865772	Up
SLC4A8	6.02440321188879	Up
RPA3	-2.22434	Down
CCDC116	-4.12752	Down
EEPD1	3.22946161073826	Up
COX6B1	-1.54212	Down
ASNS	-3.43595	Down
TBL2	-1.65201	Down
CDC34	-2.13178	Down
DGCR14	-1.87594	Down
KRT6A	-7.59585	Down
HACD2	2.4412484084372	Up
NOS3	-6.47442	Down
SLFN5	5.37483318312561	Up
NDUFC2	-1.75922	Down
TFAP2E	3.06823885906041	Up
TOM1L2	2.21291940556088	Up
NPEPL1	3.21597076701822	Up
PLEKHM1	2.24727540747843	Up
FMO4	2.99744099712369	Up
DUSP9	-10.1489	Down
ZC3HC1	-1.71975	Down
NHLRC1	8.55703938638542	Up
UBE2T	-2.78141	Down
TLE4	3.42562693192714	Up
MCUR1	-1.45349	Down
NANS	-1.47641	Down
GOLGA8K	7.52538858101632	Up
UROD	-2.71591	Down
FCER1G	6.76195597315437	Up
MAGEA10	-6.25317	Down
PLB1	5.23019357622245	Up
SPRY3	1.8622891514861	Up
ARL15	-2.69036	Down
GIMAP2	3.41313904122723	Up
NUDCD2	-1.91624	Down
IPP	-2.80662	Down
RLBP1	8.38377007670183	Up
ZNF330	-1.78358	Down
SLC24A2	-7.22083	Down
TTC9	7.36211724832216	Up
CRTAM	8.28287094918506	Up
RAC3	-4.22486	Down
HLA-DPB1	7.05477239693194	Up
SP9	-6.58872	Down
IRF1	2.88486395973155	Up
AC069063.2	8.29488477468841	Up
ZBED9	-11.5654	Down
GPR65	5.75318037392139	Up
PDE4DIP	-3.6109	Down
TAF11	-1.14731	Down
RGPD8	5.61561619367211	Up
LIPE	4.9405023489933	Up
HEATR5B	2.47288082454459	Up
TIMM50	-1.44969	Down
GABRG1	-6.79629	Down
SPINK2	13.8965500862896	Up
IGLL5	10.8398351294343	Up
FBXO33	1.53975075743049	Up
PLXNC1	5.05605990412273	Up
ZFP14	2.86277755512944	Up
ICT1	-1.53445	Down
PCDHGC4	7.88930776605946	Up
ZNF337	2.25228777564717	Up
GP1BA	3.7135921764142	Up
TACO1	-1.36225	Down
CIDEB	9.40522343240653	Up
C1orf162	4.8967962607862	Up
GNB1L	-3.15774	Down
POU2F1	2.01118870565676	Up
DRAM1	3.38715731543625	Up
FAM133A	-8.04397	Down
PDCD10	-1.6752	Down
TSPAN2	9.22519536912754	Up
C5	3.42334735378716	Up
RAD1	-1.54137	Down
SF3B5	-1.74856	Down
RPL26L1	-1.60758	Down
ATP5F1	-1.6403	Down
CCDC171	4.6663135282838	Up
RPL14	-1.80997	Down
CISD1	-2.1847	Down
ADAP1	4.43165674976032	Up
PSMD8	-1.68225	Down
WBP2NL	8.3680087440077	Up
KDELR3	-2.90603	Down
SLC25A33	-1.87481	Down
MRPS35	-1.58848	Down
BTBD7	1.80709628954938	Up
FCHSD2	2.57252216682647	Up
CKMT1B	-10.0427	Down
STRIP2	-5.22285	Down
NQO2	-2.70123	Down
BRF2	-1.54515	Down
OR2Z1	-6.72731	Down
OR52H1	8.54068753595401	Up
PGM2L1	2.76853965484181	Up
KLHDC7A	-5.57768	Down
PCDH12	4.61774320230106	Up
RPS10	-1.5291	Down
TMUB1	-2.43296	Down
NPIPB3	2.41069471716204	Up
PDRG1	-1.8131	Down
ZCCHC9	-1.74182	Down
CDCA8	-3.04499	Down
ICA1L	3.00014891658677	Up
CCT8	-1.89699	Down
AAK1	2.52449310642378	Up
ITIH4	6.29500589645255	Up
TLE1	7.11455610738256	Up
CASP8	1.78419020134228	Up
FBXO5	-2.5276	Down
UQCC3	-1.87964	Down
LRIF1	-2.47117	Down
LILRB1	9.93646372962609	Up
OSBPL1A	7.19418626078621	Up
TFAM	-2.27669	Down
OR52N4	8.56049658676897	Up
ODF2L	2.99906330776606	Up
ZBED2	9.18460580057528	Up
ELOF1	-1.61162	Down
PDP1	3.17500122722915	Up
OCA2	-7.49763	Down
MDM4	2.52936938638543	Up
VCX3B	-11.5448	Down
NDUFB6	-1.50745	Down
PTPRCAP	7.45596418024929	Up
RET	7.60055450623203	Up
KAT6B	2.46159174496645	Up
PSMC3IP	-1.95542	Down
ACYP2	1.53915089165868	Up
PDE11A	-10.1382	Down
TNFRSF25	6.41720718120807	Up
ZNF737	6.35357549376799	Up
RXFP4	7.28951565675936	Up
PADI4	9.63790158197508	Up
KCNJ13	5.78713592521573	Up
KCTD18	1.48062080536913	Up
IGFL2	-8.66995	Down
SMCR8	2.07946073825504	Up
HBZ	-15.8016	Down
PLCB2	3.36253841802493	Up
CCR2	10.899658696069	Up
PIP5K1A	1.59051284755513	Up
C11orf63	8.5101870182167	Up
ANKRD33	-7.31512	Down
EIF4H	-1.47044	Down
SP6	-8.29013	Down
NDUFAF4	-1.63094	Down
TECPR2	2.52908145733462	Up
RP11-722G7.1	8.79661523489935	Up
TMPRSS11B	-6.32157	Down
PHB	-1.97241	Down
CD5	5.67924059443913	Up
ZNF471	7.99400199424738	Up
ZZEF1	2.4450740460211	Up
GHRL	3.9512371620326	Up
HEPH	-9.70415	Down
RNF115	1.50245950143816	Up
FNDC9	7.76830264621285	Up
FCER2	9.5185668072867	Up
MAP3K2	2.37614996164909	Up
MYCN	11.2852696740173	Up
PLIN4	3.62170919463088	Up
FAM214A	2.23159523489933	Up
PDZD3	7.58477552253118	Up
FAM105A	8.68833525407479	Up
MRPS12	-2.0216	Down
ST8SIA4	2.89292162032599	Up
FAM26F	10.8328673441994	Up
RCN1	2.29992200383509	Up
HSPA4	-2.02811	Down
POGLUT1	2.05523883988495	Up
LSP1	6.38417208053692	Up
NDUFB7	-2.18905	Down
LRRN1	7.52776532118889	Up
ZNF66	4.87372822627038	Up
THUMPD3	-1.74405	Down
EXOSC3	-1.82077	Down
TCTA	1.92208726749761	Up
MAP3K13	3.97729266538831	Up
ME3	8.06012156279963	Up
KIF27	2.61512089165868	Up
CASP9	-1.82138	Down
ZAP70	5.45298037392139	Up
SLC35A5	2.52233543624161	Up
RC3H1	2.26471860977949	Up
SPDYE5	3.94323159156281	Up
ENSA	-1.03773	Down
LILRA1	9.72947914669225	Up
SAMD5	-7.57531	Down
ZNF570	2.73018714285715	Up
PTPN22	3.19406220517738	Up
B2M	1.97382162991371	Up
MYLK4	4.81120724832215	Up
TOMM20	-1.68081	Down
CRIM1	4.70363351869608	Up
PTGS2	9.22210801534037	Up
MLKL	2.62053376797699	Up
RILPL2	1.84198200383509	Up
NME1-NME2	-1.73083	Down
COX8A	-2.28026	Down
COX7C	-1.65192	Down
POLR2F	-1.71828	Down
FAM101B	3.40674936720998	Up
PIAS1	1.39473139022052	Up
VGF	-9.94013	Down
LRRC75A	2.97915889741132	Up
BCAS3	2.52715613614574	Up
CES5A	-5.46585	Down
ADGRG5	5.90009581975072	Up
ZFP36	3.99767492809205	Up
TMEM41B	-1.86838	Down
CKMT1A	-9.98987	Down
ABHD15	2.4578275071908	Up
RP11-73M18.2	-11.164	Down
PSMG1	-1.92687	Down
MRPL11	-1.51753	Down
CLIP4	6.45537731543625	Up
SPANXB1	-9.97725	Down
KLHL29	2.62029486097795	Up
VN1R1	4.48980437200384	Up
NCKAP1	-7.71294	Down
C1orf52	-1.35523	Down
NLGN3	2.92301122722915	Up
HCLS1	2.22194832214765	Up
STK19	-1.56121	Down
SERPIND1	5.12964468839885	Up
PXK	2.54120689357623	Up
DPY30	-1.22062	Down
NT5C2	2.02550045062321	Up
KCTD4	7.45382745925217	Up
GNB5	3.66479259827421	Up
NXF1	1.69914595397891	Up
SDHB	-1.68925	Down
DTHD1	7.6410755033557	Up
C16orf74	6.6761889932886	Up
S100A4	4.3021650143816	Up
EBNA1BP2	-1.77412	Down
PSMG4	-1.91606	Down
NPIPB11	2.12978275167786	Up
ZNRD1	-1.83447	Down
MS4A13	-6.67585	Down
HLA-E	2.61673390220518	Up
FAM172A	2.20374365292426	Up
TXN	-1.5357	Down
ARHGEF3	3.26334441035475	Up
AURKA	-3.28062	Down
CHRM5	4.82509838926175	Up
MYLK3	-5.45525	Down
HSPE1	-1.85878	Down
GSTP1	-2.1786	Down
KCNK6	4.77378649089167	Up
PARP4	2.09999960690317	Up
C2orf78	-7.32769	Down
NFKBID	2.76884124640461	Up
C12orf40	-9.00249	Down
ZNF790	3.44893601150528	Up
REL	2.86836074784277	Up
RBBP9	2.44843385426654	Up
PDGFC	8.71661442953021	Up
ESRRB	-9.76123	Down
FGD2	7.48700635666348	Up
CCDC142	2.16216257909876	Up
COL4A4	3.70788832214766	Up
DUSP13	-11.6624	Down
ZYG11A	-7.51003	Down
BRK1	-1.20107	Down
NAA16	1.78074144774689	Up
CCL26	-10.9965	Down
SLFNL1	3.28810720997124	Up
SEZ6	6.49404070949186	Up
ARHGAP1	1.92617714285715	Up
CD79A	5.85490887823587	Up
LCK	8.43757065196549	Up
SMYD3	-3.25225	Down
AKIP1	-1.58169	Down
ZNF652	1.98205497603068	Up
ZFHX2	4.97788004793865	Up
GAR1	-1.71764	Down
LRP3	8.11439021093002	Up
MRPL13	-1.56639	Down
SP100	1.97164198465964	Up
RPUSD2	-2.0165	Down
ADAM18	-5.48108	Down
PLA2G2A	-8.19887	Down
ZNF236	2.09345226270374	Up
MYH7	-7.7711	Down
NUP205	-1.67527	Down
PPM1E	-4.30086	Down
RGPD6	3.76995783317354	Up
HRC	-11.7183	Down
CFP	5.07551291466923	Up
NTN1	6.76907673058487	Up
OR51B5	-11.4406	Down
HAT1	-1.71702	Down
MCAM	-5.82658	Down
CCNB1	-3.28889	Down
CTU2	-2.10717	Down
EPM2A	2.19744336529243	Up
NAAA	3.12425435282838	Up
ZBTB1	2.00974605944391	Up
BEND5	8.43009167785236	Up
OSGIN1	-4.89622	Down
ZNF622	-1.54991	Down
HIST1H3H	-4.61436	Down
FGFBP2	8.90050720038352	Up
NFKB1	2.02562987535954	Up
MZT2A	-2.36107	Down
TMEM209	-2.15902	Down
RALGAPA1	2.03694302013423	Up
ZNF345	2.74975600191755	Up
GAGE12B	-16.0891	Down
UCHL5	-1.96417	Down
C14orf2	-1.25654	Down
TRIB3	-3.87299	Down
DENND6A	2.08306447746884	Up
ZNF70	3.18217857142858	Up
VPS4B	1.76929714285715	Up
UTRN	3.08599465963567	Up
CCT7	-1.49816	Down
TIMM23	-1.44788	Down
APTX	-1.3895	Down
MRTO4	-1.85411	Down
ENO1	-2.0604	Down
BLNK	9.7478905848514	Up
ELF1	1.78621209971237	Up
GLDC	6.6591823489933	Up
MX1	6.60479276126559	Up
HMHA1	3.00018915627997	Up
BPTF	2.00293768935762	Up
HOXC9	-10.7248	Down
DSE	4.72548505273251	Up
DHRS12	2.58385640460211	Up
SLC10A1	6.88168329817834	Up
GPR174	8.15963878235859	Up
FCGR1A	5.89428427612657	Up
OR2AT4	-8.18879	Down
MMP24	2.70819902205178	Up
AIF1	3.00503294343241	Up
BZRAP1	4.66965251198466	Up
OPRL1	3.56639936720998	Up
RAD52	1.96892895493768	Up
DDX60L	2.94124652924257	Up
GAP43	-5.68033	Down
GRIN3A	4.40458401725792	Up
XAGE1A	-14.9107	Down
ATP10A	9.03163687440079	Up
PKHD1	-4.10184	Down
NDUFB2	-1.62019	Down
SRSF9	-1.09487	Down
CA2	6.1253802396932	Up
LPAR6	6.7214641131352	Up
C17orf97	5.2727756375839	Up
TPD52L1	-8.95816	Down
MAPRE3	-4.1575	Down
CCT4	-1.53796	Down
P2RX7	4.19941406519655	Up
AIFM1	-1.63085	Down
BTLA	8.42024797698946	Up
ZFAND4	2.51959158197508	Up
PGK1	-1.94461	Down
IGLL1	12.8429657238735	Up
BLOC1S4	-1.77954	Down
OSBPL5	3.27035208053692	Up
UGT2B7	-6.8053	Down
ENY2	-1.37047	Down
PPP1R21	1.5466710738255	Up
FGFR4	-5.01308	Down
WNT8B	6.96733227229146	Up
IFFO2	3.32257782358581	Up
EPG5	1.89843067114094	Up
STK38L	2.09633362416108	Up
MPEG1	10.124769894535	Up
OMD	6.83888724832216	Up
ANAPC10	-1.33142	Down
FAM179B	2.15384468839885	Up
FAF1	-1.82819	Down
HOXC8	-8.14962	Down
HCAR2	8.06901167785236	Up
PLEKHO1	2.66620883988495	Up
NUCKS1	-2.199	Down
CNPY3	2.02498184084372	Up
GFPT1	-1.88736	Down
RP11-2C24.9	1.46839169702781	Up
CREBRF	2.14401767018217	Up
STK17B	3.19676442953021	Up
PILRA	4.63185395014382	Up
NHSL1	6.78050817833175	Up
SULF2	6.95131072866732	Up
MRPL30	-1.44731	Down
SSR3	-1.60528	Down
ZDHHC23	3.96274444870567	Up
SELP	8.97120364333655	Up
CUL9	2.01215413231065	Up
ABI3	8.36977627996166	Up
POLM	1.99936821668265	Up
COX20	-1.3284	Down
CCDC178	-6.50308	Down
C1QTNF4	10.2268821860019	Up
FGR	7.11184003835092	Up
LRRC3	3.83058593480346	Up
HIVEP3	3.61859794822627	Up
FADS3	-3.82611	Down
CDH26	5.47351220517738	Up
SF3B6	-1.19377	Down
NPAP1	-4.24381	Down
SH3RF3	7.1045763279003	Up
ZNF827	8.6221516586769	Up
LTB	4.40625477468841	Up
MFN2	-1.5072	Down
IL12A	7.93445775647173	Up
HAUS8	-1.91866	Down
CACNB4	7.52278789069991	Up
POLR2L	-2.15438	Down
ZNF724P	3.33661046979866	Up
ZNF284	2.80660443911793	Up
TXNDC15	1.59406169702781	Up
CUBN	4.31395396931928	Up
P2RY12	8.43661853307768	Up
PARP9	2.78393534995207	Up
SESN2	-3.22363	Down
ZBTB18	2.17908697986578	Up
PCNXL2	6.48795095877278	Up
PDCL2	-8.30176	Down
PRR29	2.36245434324066	Up
TMEM14C	-1.63261	Down
OSM	7.09511784276128	Up
DOK3	2.59538853307766	Up
MEIOB	-11.0079	Down
RP11-12J10.3	3.58413045062321	Up
HLA-DQA1	10.3028909395973	Up
ZNF331	2.72967579098754	Up
TTC34	3.44194346116971	Up
CXCR3	7.14104044103548	Up
MAF	5.03302399808246	Up
MRPS7	-1.32658	Down
GIMAP8	7.08581561840844	Up
PRSS57	5.81671810162992	Up
KRBA2	4.13813533077661	Up
KMO	5.69095685522532	Up
ETFB	-2.08233	Down
HSD17B7	-2.05359	Down
ANKRD6	4.51451236816875	Up
C1orf100	-3.70647	Down
TNRC6B	2.29607916586769	Up
ADPGK	1.55774437200384	Up
MRPL20	-1.20744	Down
TBC1D9	7.18452098753596	Up
PPIL1	-2.1742	Down
GCSH	-2.30209	Down
TP53TG3	-10.2056	Down
C9orf84	6.82480070949186	Up
CD247	5.34210773729627	Up
TMEM208	-1.34242	Down
GIMAP4	8.45665713326943	Up
CT45A9	-9.65949	Down
KRTAP5-8	7.0559622435283	Up
RPA2	-1.42849	Down
ANKUB1	7.78749935762225	Up
MAPK6	-1.93982	Down
RNF14	-2.11284	Down
EIF3K	-1.54423	Down
GUCY1B3	8.23967776605945	Up
GLIS2	-3.17386	Down
PACS1	1.99025753595398	Up
ATP5G1	-1.58833	Down
TREML1	9.12875139980825	Up
SNRPE	-1.48552	Down
ZNF880	3.19467092042186	Up
AP1G2	2.30371836049857	Up
SH2B2	3.93827382550336	Up
SIT1	7.9301511025887	Up
TAP1	2.51739253116012	Up
ERC1	2.39901756471716	Up
KDM5A	1.55759234899329	Up
SHMT2	-1.77016	Down
ZNF280B	-3.04595	Down
ARL1	-1.54545	Down
CARF	2.79553718120806	Up
CENPH	-2.42464	Down
EPRS	-1.71739	Down
CALHM2	4.13272365292426	Up
KRTDAP	-8.21848	Down
NES	-7.78646	Down
PAPSS2	5.37884454458295	Up
GCNT7	4.71389610738256	Up
CKS2	-1.98358	Down
SIX4	-9.53485	Down
PSAT1	-5.75062	Down
NAGK	2.48595641418984	Up
NDUFB3	-1.44988	Down
INPP4B	7.77774083413232	Up
PPME1	-1.57383	Down
MYOZ3	7.37691202301056	Up
GARS	-1.60055	Down
ANKRD13D	2.51222914669224	Up
GNG7	4.7868483029722	Up
PCMT1	-1.82541	Down
FCN1	11.3901886385427	Up
DTX3L	2.60389516778524	Up
F5	8.61923728667308	Up
SLC25A5	-1.61471	Down
NEK2	-3.45206	Down
RFESD	-4.25675	Down
STC2	-10.3212	Down
CPED1	-8.47322	Down
SLC30A7	1.89677966442953	Up
TSEN15	-1.56971	Down
TIMM44	-1.57728	Down
KCNK17	11.0567517162033	Up
GNLY	6.99249248322149	Up
GDF2	-7.91298	Down
TAS2R13	7.9987440460211	Up
C17orf58	-2.38046	Down
XCL2	8.83220978906999	Up
SMUG1	-1.45783	Down
RAB7B	7.21377996164909	Up
ARV1	-1.79853	Down
ZNF625	8.06351895493769	Up
SET	-1.60407	Down
GIMAP5	6.43740993288591	Up
ECI2	-2.31108	Down
MYO9B	1.8200813135187	Up
LCP2	1.87586646212848	Up
ZNF256	4.45947639501439	Up
ISX	-6.79552	Down
KANSL1	2.35644987535954	Up
RHOBTB2	3.23764269415149	Up
POLR3G	-2.612	Down
SERTAD2	1.78276439117929	Up
HELB	2.8705330776606	Up
SLCO1A2	-9.51312	Down
PFDN4	-1.60177	Down
TCP1	-1.5433	Down
GABARAPL2	-1.27292	Down
IMMP2L	-2.51817	Down
RHPN2	-5.23064	Down
VRK1	-1.71297	Down
XAGE1B	-14.7876	Down
C11orf21	4.19988905081496	Up
ACY3	10.6659138926175	Up
RPRD2	1.54052448705657	Up
MPV17L2	-2.14022	Down
EP300	1.74475184084372	Up
ZBTB44	2.14187322147651	Up
FAM131C	-6.64362	Down
ANP32B	-1.46827	Down
PDCD6	-1.28274	Down
TBCE	-1.40007	Down
HIST1H2BN	-3.00951	Down
PZP	7.85316057526367	Up
GRIN2D	-5.6949	Down
BAZ1A	1.86497796740173	Up
LRRC61	-3.80966	Down
SARM1	4.90937348034516	Up
ARG2	-4.54592	Down
FAAH	4.25310920421861	Up
SHOC2	1.77877240651966	Up
HSP90AB1	-1.88747	Down
SPG11	1.46435615532119	Up
STPG2	7.21141392138065	Up
CCDC144NL	-10.7786	Down
PBRM1	2.10371929050815	Up
LSM1	-1.15171	Down
COPS6	-1.43037	Down
FBXL3	1.64154280920422	Up
SPACA3	-6.95454	Down
GNL2	-1.26379	Down
AANAT	7.52520367209973	Up
CERK	1.79335943432407	Up
MYH1	-6.03828	Down
SLC3A1	5.00192029721957	Up
MRGBP	-1.4136	Down
SKP1	-1.40264	Down
HLA-DRB5	10.1777083604986	Up
DUSP21	-8.85084	Down
PSEN1	1.79675272291467	Up
ALDH1A2	-10.9422	Down
SFXN3	3.69599621284756	Up
GALNT6	2.35754015340365	Up
SLC12A7	3.89201341323107	Up
SNAPC2	-2.19455	Down
RHEBL1	-2.64006	Down
FBXL22	5.94818761265581	Up
B3GNT7	7.81487773729627	Up
TMEM72	6.82261655800577	Up
ODC1	-2.24452	Down
PRKCE	3.94292931927134	Up
AKAP4	-5.22786	Down
KATNA1	-1.49479	Down
RUNX1	2.67170868648131	Up
ATG14	1.58238798657718	Up
ADCY4	4.50235205177374	Up
ATXN7L1	1.76527745925216	Up
HIPK3	2.48109528283797	Up
CRLF2	4.91578949664429	Up
HEBP1	1.6401	Up
LAIR2	8.03144229146692	Up
ZNF233	3.09425949185044	Up
PUSL1	-2.30571	Down
UBE2J1	1.86490577181208	Up
NDUFB4	-1.09305	Down
RGS3	3.06023418024929	Up
NPM3	-2.10327	Down
AMOT	5.92575327900289	Up
THTPA	1.93954144774689	Up
SYTL5	-7.06655	Down
MRPS21	-1.25132	Down
MYO5C	7.90382382550337	Up
MAD2L1	-2.51933	Down
CALCOCO1	1.79961448705657	Up
C15orf52	3.61765860019176	Up
RFC4	-1.84322	Down
GGCT	-1.79464	Down
MCMDC2	3.2054812080537	Up
MMP21	6.27229671140939	Up
SUMF1	1.60825509108342	Up
RRP36	-1.11492	Down
CSPG5	-4.2746	Down
MNX1	-9.66273	Down
[truncated: 9,138 more rows]
