# Supplementary material for: Integrative profiling of lactylation reveals prognostic biomarkers and an immunosuppressive niche in acute myeloid leukemia
Source: Front Immunol. 2026 Mar 23;17:1765979. doi: 10.3389/fimmu.2026.1765979 (PMC13050951; doi:10.3389/fimmu.2026.1765979)
Supplement: Supplementary file 8 [file Table5.xlsx]

## Sheet: WGCNA venn list
Supplementary Table 5 Genes identified by overlapping with the DEG1, DEG2 and WCGNA key module genes
Detail	DEG2	WGCNA	DEG1	SharedSets
KCNA3	1	1	1	3
DUSP6	1	1	1	3
RNASE2	1	1	1	3
HLA-DRA	1	1	1	3
POU2F2	1	1	1	3
PAX5	1	1	1	3
HLA-DRB1	1	1	1	3
JCHAIN	1	1	1	3
TLR4	1	1	1	3
MS4A7	1	1	1	3
HLA-DMB	1	1	1	3
CST7	1	1	1	3
IGSF6	1	1	1	3
P2RY14	1	1	1	3
HLA-DPA1	1	1	1	3
GIMAP7	1	1	1	3
GUCY1A3	1	1	1	3
IRF8	1	1	1	3
FGL2	1	1	1	3
MNDA	1	1	1	3
FCER1G	1	1	1	3
HLA-DPB1	1	1	1	3
SPINK2	1	1	1	3
IGLL5	1	1	1	3
LSP1	1	1	1	3
CA2	1	1	1	3
MPEG1	1	1	1	3
FGR	1	1	1	3
PRSS57	1	1	1	3
FCN1	1	1	1	3
GNLY	1	1	1	3
HLA-DRB5	1	1	1	3
H1F0	1	1	1	3
CD36	1	1	1	3
HLA-DQB1	1	1	1	3
CRIP1	1	1	1	3
MPO	1	1	1	3
CYTL1	1	1	1	3
RASGRP3	1	1	1	3
LY86	1	1	1	3
RNASE6	1	1	1	3
TYMP	1	1	1	3
CKAP4	1	1	1	3
BASP1	1	1	1	3
PLD4	1	1	1	3
GZMB	1	1	1	3
NCF2	1	1	1	3
MLLT3	1	1	1	3
ITGAX	1	1	1	3
TPSAB1	1	1	1	3
CSGALNACT1	1	1	1	3
CYBB	1	1	1	3
BHLHE41	1	1	1	3
CPVL	1	1	1	3
VCAN	1	1	1	3
S100A10	1	1	1	3
NPR3	1	1	1	3
DPYSL2	1	1	1	3
CD96	1	1	1	3
LYZ	1	1	1	3
KCTD12	1	1	1	3
CSTA	1	1	1	3
KLF4	1	1	1	3
S100A8	1	1	1	3
MS4A6A	1	1	1	3
APP	1	1	1	3
SAMHD1	1	1	1	3
S100A9	1	1	1	3
TPSB2	1	1	1	3
HBB	1	1	1	3
TPSD1	1	1	1	3
EIF1AY	1	1	1	3
DDX3Y	1	1	1	3
PLEK	1	0	1	2
ABRACL	1	0	1	2
GPX1	1	0	1	2
ARHGAP30	1	0	1	2
HLA-A	1	0	1	2
BIN2	1	0	1	2
AKAP13	1	0	1	2
NREP	1	0	1	2
HLA-B	1	0	1	2
RASSF2	1	0	1	2
SH3KBP1	1	0	1	2
FLT3	1	0	1	2
ITGA4	1	0	1	2
CD302	1	0	1	2
UQCRH	1	0	1	2
MRPL40	1	0	1	2
PLAC8	1	0	1	2
HLA-C	1	0	1	2
SOX4	1	0	1	2
ETV6	1	0	1	2
WIPF1	1	0	1	2
CXCR4	1	0	1	2
TRAT1	1	1	0	2
IRAK3	1	0	1	2
EMB	1	0	1	2
SORL1	1	0	1	2
ATP5G3	1	0	1	2
CD38	1	0	1	2
RGS18	1	0	1	2
OGFRL1	1	0	1	2
RNF125	1	0	1	2
SNRPG	1	0	1	2
PIK3AP1	1	0	1	2
UQCRHL	1	0	1	2
PNRC1	1	0	1	2
EMILIN2	1	0	1	2
SNRPC	1	0	1	2
EVI2A	1	0	1	2
RANBP1	1	0	1	2
DCUN1D5	1	0	1	2
PTPN6	1	0	1	2
BOLA3	1	0	1	2
ALDOA	1	0	1	2
GAPT	1	0	1	2
PSMB1	1	0	1	2
FOXP1	1	0	1	2
FOSB	1	0	1	2
SYNE1	1	0	1	2
ARHGDIB	1	0	1	2
FCRL1	1	1	0	2
ATP5I	1	0	1	2
PTPRE	1	0	1	2
PARP8	1	0	1	2
BCL11A	1	0	1	2
GZMA	1	0	1	2
PFDN2	1	0	1	2
METTL5	1	0	1	2
CHCHD2	1	0	1	2
SNRPD2	1	0	1	2
RNASE3	1	1	0	2
FNBP1	1	0	1	2
SCML4	1	1	0	2
PYHIN1	1	1	0	2
PRDX6	1	0	1	2
NDUFS5	1	0	1	2
ATP5O	1	0	1	2
HIST1H1C	1	0	1	2
MRPL21	1	0	1	2
UQCRQ	1	0	1	2
CD37	1	0	1	2
RNF130	1	0	1	2
LPAR4	1	1	0	2
EVI2B	1	0	1	2
LDHA	1	0	1	2
TOMM5	1	0	1	2
CD74	1	0	1	2
NDUFAB1	1	0	1	2
ITGA6	1	0	1	2
TSC22D3	1	0	1	2
NIN	1	0	1	2
SSBP1	1	0	1	2
HSH2D	1	0	1	2
MRPS16	1	0	1	2
CLEC12A	1	0	1	2
NKG7	1	0	1	2
GLIPR1	1	0	1	2
HAX1	1	0	1	2
FOS	1	0	1	2
MRPL52	1	0	1	2
KLHL6	1	0	1	2
ARL4C	1	0	1	2
CELF2	1	0	1	2
NDUFA1	1	0	1	2
GNG2	1	0	1	2
HCST	1	0	1	2
APOL6	1	0	1	2
KLF2	1	0	1	2
EAF2	1	0	1	2
CYCS	1	0	1	2
ATP5H	1	0	1	2
SOD1	1	0	1	2
RUNX3	1	0	1	2
IFI16	1	0	1	2
RFX8	1	1	0	2
CALU	1	0	1	2
DUSP2	1	0	1	2
ARAP2	1	0	1	2
ACOT13	1	0	1	2
LSM3	1	0	1	2
MRPL14	1	0	1	2
MINOS1	1	0	1	2
GNAQ	1	0	1	2
CLIC1	1	0	1	2
C1orf228	1	0	1	2
LYST	1	0	1	2
NAIP	1	0	1	2
NDUFV2	1	0	1	2
AHR	1	0	1	2
MSRB3	1	0	1	2
MPV17L	1	1	0	2
SDF2L1	1	0	1	2
MRPS24	1	0	1	2
TNFSF13B	1	0	1	2
KLRD1	1	0	1	2
FAM46A	1	0	1	2
POU2AF1	1	0	1	2
TTC24	1	1	0	2
PLCG2	1	0	1	2
CENPW	1	0	1	2
ATPIF1	1	0	1	2
TUBA1C	1	0	1	2
PSMD14	1	0	1	2
BANK1	1	0	1	2
NFKBIZ	1	0	1	2
PDCD5	1	0	1	2
LAX1	1	0	1	2
C1orf186	1	1	0	2
HGF	1	1	0	2
CD44	1	0	1	2
CD79B	1	0	1	2
BCL11B	1	0	1	2
ZFP36L2	1	0	1	2
CDKN2A	1	1	0	2
CTSW	1	1	0	2
LXN	1	0	1	2
SNRPD1	1	0	1	2
PRKACB	1	0	1	2
SELL	1	0	1	2
MYO1F	1	0	1	2
ARL6IP5	1	0	1	2
SNRPF	1	0	1	2
NEDD9	1	0	1	2
VAPA	1	0	1	2
SLIRP	1	0	1	2
CYTIP	1	0	1	2
GNAI2	1	0	1	2
PDE4B	1	0	1	2
ETFA	1	0	1	2
SMS	1	0	1	2
PPP2R5C	1	0	1	2
COX5A	1	0	1	2
CLK1	1	0	1	2
CIITA	1	1	0	2
NUDC	1	0	1	2
TCTEX1D1	1	1	0	2
COX7B	1	0	1	2
GHITM	1	0	1	2
LRRFIP1	1	0	1	2
CD8A	1	0	1	2
ATRX	1	0	1	2
ATP5J	1	0	1	2
POMP	1	0	1	2
PDHA1	1	0	1	2
GLO1	1	0	1	2
CCR5	1	1	0	2
SARS	1	0	1	2
CYLD	1	0	1	2
ZNF114	1	1	0	2
ETS1	1	0	1	2
PSMB7	1	0	1	2
AFF3	1	1	0	2
DPM1	1	0	1	2
FAM107B	1	0	1	2
FAM162A	1	0	1	2
UBAC1	1	0	1	2
GPA33	1	1	0	2
PAK1	1	0	1	2
MMADHC	1	0	1	2
MS4A1	1	0	1	2
DNPH1	1	0	1	2
COX5B	1	0	1	2
NARF	1	0	1	2
ITM2B	1	0	1	2
APPL1	1	0	1	2
MFSD1	1	0	1	2
FAM159A	1	1	0	2
MPC2	1	0	1	2
ITSN2	1	0	1	2
FCRL5	1	0	1	2
IKZF1	1	0	1	2
MED12L	1	1	0	2
NDUFAF2	1	0	1	2
ATP5E	1	0	1	2
GSTO1	1	0	1	2
CYSLTR2	1	1	0	2
ARRB2	1	0	1	2
NXPE3	1	0	1	2
SH3BGRL	1	0	1	2
DUSP1	1	0	1	2
FCER1A	1	1	0	2
BIRC3	1	0	1	2
C21orf59	1	0	1	2
IRF4	1	0	1	2
MDFIC	1	0	1	2
CTSG	1	1	0	2
PIK3R1	1	0	1	2
CKS1B	1	0	1	2
NDUFA5	1	0	1	2
UQCC2	1	0	1	2
MS4A14	1	1	0	2
ZBTB20	1	0	1	2
CDCA7L	1	0	1	2
CHCHD3	1	0	1	2
SERPINB10	1	1	0	2
KLRB1	1	0	1	2
TMEM258	1	0	1	2
CD4	1	1	0	2
PTTG1	1	0	1	2
NOG	1	1	0	2
ATP5J2	1	0	1	2
BTBD11	1	1	0	2
IL7R	1	0	1	2
EEF1E1	1	0	1	2
TARS	1	0	1	2
ROCK1	1	0	1	2
ERAP2	1	0	1	2
HCAR3	1	1	0	2
CUTA	1	0	1	2
TMEM14B	1	0	1	2
F13A1	1	1	0	2
C6orf89	1	0	1	2
VPS13C	1	0	1	2
C12orf75	1	0	1	2
MIS18BP1	1	0	1	2
AKAP2	1	0	1	2
VBP1	1	0	1	2
MORF4L2	1	0	1	2
MZB1	1	0	1	2
MPL	1	1	0	2
NOL7	1	0	1	2
CD2	1	0	1	2
NHSL2	1	1	0	2
P2RY13	1	1	0	2
KLF6	1	0	1	2
DOCK2	1	0	1	2
BAZ2B	1	0	1	2
UBL5	1	0	1	2
ALOX5AP	1	1	0	2
NME1	1	0	1	2
CSGALNACT2	1	0	1	2
SYK	1	0	1	2
CPT1A	1	0	1	2
HLA-F	1	0	1	2
ARPC2	1	0	1	2
CD180	1	1	0	2
ITPR2	1	0	1	2
GLRX	1	0	1	2
GMNN	1	0	1	2
HAL	1	1	0	2
GLRX3	1	0	1	2
TSTD1	1	0	1	2
SAMD9	1	0	1	2
SLC12A6	1	0	1	2
NEURL1B	1	1	0	2
CCL5	1	0	1	2
FKBP11	1	0	1	2
BRIX1	1	0	1	2
DBF4	1	0	1	2
PTGES3	1	0	1	2
MEI1	1	0	1	2
DNAJC19	1	0	1	2
PAN3	1	0	1	2
ANKRD36C	1	0	1	2
MRPL47	1	0	1	2
COX7A2	1	0	1	2
RHOU	1	1	0	2
IDI1	1	0	1	2
SLC44A1	1	0	1	2
RUNX2	1	0	1	2
ITGB2	1	0	1	2
GZMH	1	1	0	2
BTN3A2	1	0	1	2
TMEM52B	1	1	0	2
TAOK3	1	0	1	2
CYP51A1	1	0	1	2
ATP5L	1	0	1	2
CPA3	1	1	0	2
CLEC5A	1	1	0	2
ATP5B	1	0	1	2
SEC61G	1	0	1	2
SLC24A4	1	1	0	2
TRMT112	1	0	1	2
CCSER1	1	1	0	2
CX3CR1	1	1	0	2
RPA3	1	0	1	2
COX6B1	1	0	1	2
SLFN5	1	0	1	2
NDUFC2	1	0	1	2
UBE2T	1	0	1	2
MCUR1	1	0	1	2
UROD	1	0	1	2
NUDCD2	1	0	1	2
TTC9	1	1	0	2
CRTAM	1	1	0	2
IRF1	1	0	1	2
GPR65	1	1	0	2
PLXNC1	1	0	1	2
C1orf162	1	0	1	2
PDCD10	1	0	1	2
TSPAN2	1	1	0	2
ATP5F1	1	0	1	2
RPL14	1	0	1	2
MRPS35	1	0	1	2
OR52H1	1	1	0	2
RPS10	1	0	1	2
CCT8	1	0	1	2
LILRB1	1	1	0	2
TFAM	1	0	1	2
OR52N4	1	1	0	2
ZBED2	1	1	0	2
MDM4	1	0	1	2
NDUFB6	1	0	1	2
PTPRCAP	1	0	1	2
RET	1	1	0	2
PADI4	1	1	0	2
CCR2	1	1	0	2
C11orf63	1	1	0	2
PHB	1	0	1	2
FCER2	1	1	0	2
MAP3K2	1	0	1	2
MYCN	1	1	0	2
FAM214A	1	0	1	2
FAM105A	1	1	0	2
RCN1	1	0	1	2
HSPA4	1	0	1	2
NDUFB7	1	0	1	2
ME3	1	1	0	2
ZAP70	1	1	0	2
ENSA	1	0	1	2
LILRA1	1	1	0	2
B2M	1	0	1	2
TOMM20	1	0	1	2
PTGS2	1	1	0	2
RILPL2	1	0	1	2
COX8A	1	0	1	2
POLR2F	1	0	1	2
ADGRG5	1	1	0	2
ZFP36	1	0	1	2
CLIP4	1	1	0	2
HCLS1	1	0	1	2
DPY30	1	0	1	2
S100A4	1	0	1	2
EBNA1BP2	1	0	1	2
HLA-E	1	0	1	2
TXN	1	0	1	2
HSPE1	1	0	1	2
GSTP1	1	0	1	2
REL	1	0	1	2
FGD2	1	1	0	2
CD79A	1	0	1	2
GAR1	1	0	1	2
LRP3	1	1	0	2
MRPL13	1	0	1	2
SP100	1	0	1	2
CFP	1	1	0	2
HAT1	1	0	1	2
UCHL5	1	0	1	2
C14orf2	1	0	1	2
UTRN	1	0	1	2
CCT7	1	0	1	2
MRTO4	1	0	1	2
ENO1	1	0	1	2
BLNK	1	1	0	2
ELF1	1	0	1	2
MX1	1	1	0	2
BPTF	1	0	1	2
DSE	1	0	1	2
FCGR1A	1	1	0	2
AIF1	1	0	1	2
ATP10A	1	1	0	2
LPAR6	1	1	0	2
CCT4	1	0	1	2
PGK1	1	0	1	2
IGLL1	1	1	0	2
ENY2	1	0	1	2
NUCKS1	1	0	1	2
CREBRF	1	0	1	2
STK17B	1	0	1	2
SULF2	1	1	0	2
MRPL30	1	0	1	2
SSR3	1	0	1	2
SELP	1	1	0	2
ABI3	1	1	0	2
C1QTNF4	1	1	0	2
SF3B6	1	0	1	2
ZNF827	1	1	0	2
LTB	1	0	1	2
CACNB4	1	1	0	2
TXNDC15	1	0	1	2
P2RY12	1	1	0	2
TMEM14C	1	0	1	2
HLA-DQA1	1	1	0	2
GIMAP8	1	1	0	2
TNRC6B	1	0	1	2
MRPL20	1	0	1	2
TBC1D9	1	1	0	2
GCSH	1	0	1	2
GIMAP4	1	1	0	2
GUCY1B3	1	1	0	2
ATP5G1	1	0	1	2
TREML1	1	1	0	2
SNRPE	1	0	1	2
ARL1	1	0	1	2
EPRS	1	0	1	2
CKS2	1	0	1	2
NDUFB3	1	0	1	2
INPP4B	1	1	0	2
GARS	1	0	1	2
GNG7	1	0	1	2
PCMT1	1	0	1	2
F5	1	1	0	2
SLC25A5	1	0	1	2
KCNK17	1	1	0	2
XCL2	1	1	0	2
RAB7B	1	1	0	2
ARV1	1	0	1	2
SET	1	0	1	2
ECI2	1	0	1	2
PFDN4	1	0	1	2
TCP1	1	0	1	2
GABARAPL2	1	0	1	2
VRK1	1	0	1	2
ACY3	1	1	0	2
ANP32B	1	0	1	2
PZP	1	1	0	2
BAZ1A	1	0	1	2
HSP90AB1	1	0	1	2
GNL2	1	0	1	2
SKP1	1	0	1	2
B3GNT7	1	1	0	2
ODC1	1	0	1	2
RUNX1	1	0	1	2
HIPK3	1	0	1	2
UBE2J1	1	0	1	2
NDUFB4	1	0	1	2
MYO5C	1	1	0	2
MAD2L1	1	0	1	2
GGCT	1	0	1	2
SSB	1	0	1	2
IL32	1	0	1	2
CCNA1	1	1	0	2
CLEC2D	1	0	1	2
HCK	1	1	0	2
LSM5	1	0	1	2
GMPS	1	0	1	2
CCR1	1	1	0	2
KY	1	1	0	2
GMFG	1	0	1	2
CD48	1	0	1	2
CMC1	1	0	1	2
OLA1	1	0	1	2
MMRN1	1	1	0	2
ATP5C1	1	0	1	2
CHN2	1	1	0	2
RAN	1	0	1	2
SPTLC2	1	0	1	2
GALNT14	1	1	0	2
MYH9	1	0	1	2
NOP10	1	0	1	2
HMGA1	1	0	1	2
PRDX1	1	0	1	2
RGS1	1	1	0	2
ANAPC11	1	0	1	2
ARHGAP32	1	1	0	2
ARHGAP31	1	1	0	2
TAPBP	1	0	1	2
KLRK1	1	0	1	2
CPA6	1	1	0	2
TLR10	1	1	0	2
NAE1	1	0	1	2
TGFA	1	1	0	2
NUDT4	1	0	1	2
PRDX5	1	0	1	2
PPIA	1	0	1	2
HLA-DOA	1	1	0	2
NLRP12	1	1	0	2
RER1	1	0	1	2
MRPL22	1	0	1	2
SV2A	1	1	0	2
TET2	1	0	1	2
CD93	1	1	0	2
CCT5	1	0	1	2
KDELR2	1	0	1	2
FBP1	1	1	0	2
BIRC5	1	0	1	2
PAICS	1	0	1	2
AMN	1	1	0	2
PLA2G12A	1	0	1	2
MCOLN2	1	1	0	2
HM13	1	0	1	2
NHP2	1	0	1	2
TIMD4	1	1	0	2
GBP4	1	1	0	2
DNAJC8	1	0	1	2
LILRB2	1	1	0	2
RPL8	1	0	1	2
ACP1	1	0	1	2
PTEN	1	0	1	2
MTHFD2	1	0	1	2
ABLIM1	1	1	0	2
CCNA2	1	0	1	2
TAS2R43	1	1	0	2
UPF2	1	0	1	2
REV3L	1	0	1	2
ADGRG1	1	1	0	2
GLIPR2	1	0	1	2
XBP1	1	0	1	2
NRXN2	1	1	0	2
SCIMP	1	1	0	2
LTC4S	1	1	0	2
ELANE	1	1	0	2
IKZF3	1	0	1	2
STIP1	1	0	1	2
TNFRSF13B	1	0	1	2
NDUFA11	1	0	1	2
SIRPB1	1	1	0	2
SPTLC3	1	1	0	2
HDAC9	1	1	0	2
MFSD2A	1	1	0	2
P2RY6	1	1	0	2
KCNQ1	1	1	0	2
TLDC2	1	1	0	2
SPATA13	1	1	0	2
DLD	1	0	1	2
HIGD1A	1	0	1	2
DPY19L2	1	1	0	2
GNL3L	1	0	1	2
MRPL51	1	0	1	2
RIN2	1	1	0	2
MCM7	1	0	1	2
NDUFA13	1	0	1	2
TMED9	1	0	1	2
FBL	1	0	1	2
PA2G4	1	0	1	2
CD86	1	1	0	2
NDUFB11	1	0	1	2
MEST	1	1	0	2
GART	1	0	1	2
ADAP2	1	1	0	2
JAKMIP2	1	1	0	2
ADCY9	1	1	0	2
AFTPH	1	0	1	2
UMODL1	1	1	0	2
PDE7B	1	1	0	2
PSMA4	1	0	1	2
NFKBIA	1	0	1	2
CD300C	1	1	0	2
GNPTAB	1	0	1	2
CD84	1	0	1	2
KDM1A	1	0	1	2
DYTN	1	1	0	2
MRPS10	1	0	1	2
WDR49	1	1	0	2
SLAMF7	1	0	1	2
OR2B11	1	1	0	2
UBA2	1	0	1	2
EZH2	1	0	1	2
KCNMB1	1	1	0	2
MRPS9	1	0	1	2
C19orf38	1	1	0	2
ZNF860	1	1	0	2
RPF2	1	0	1	2
PAK1IP1	1	0	1	2
NTNG2	1	1	0	2
PSMC3	1	0	1	2
CACNA2D4	1	1	0	2
GCNT4	1	1	0	2
CD200	1	1	0	2
ITGA9	1	1	0	2
HNRNPA3	1	0	1	2
XKR5	1	1	0	2
RASSF4	1	1	0	2
GTPBP4	1	0	1	2
SBDS	1	0	1	2
MPC1	1	0	1	2
AGTPBP1	1	0	1	2
ZBTB8OS	1	0	1	2
IFITM1	1	0	1	2
TREM1	1	1	0	2
CCDC69	1	0	1	2
IFI44L	1	1	0	2
HSPA5	1	0	1	2
FCAR	1	1	0	2
USP14	1	0	1	2
FAM81A	1	1	0	2
CNKSR2	1	1	0	2
HMGN1	1	0	1	2
JAG1	1	1	0	2
TYROBP	1	0	1	2
RXFP2	1	1	0	2
TPI1	1	0	1	2
PLEKHG3	1	1	0	2
CTNNAL1	1	0	1	2
CD300LB	1	1	0	2
MPP1	1	0	1	2
SSRP1	1	0	1	2
HSPA9	1	0	1	2
RPS18	1	0	1	2
CABLES1	1	1	0	2
MRPS36	1	0	1	2
STOML2	1	0	1	2
CLEC7A	1	1	0	2
TIPRL	1	0	1	2
SIPA1L2	1	1	0	2
SEC61B	1	0	1	2
ARHGEF17	1	1	0	2
TUFM	1	0	1	2
CLECL1	1	1	0	2
LY75-CD302	1	1	0	2
EIF2S2	1	0	1	2
PTPRO	1	1	0	2
SERF2	1	0	1	2
ROMO1	1	0	1	2
PCDHGA12	1	1	0	2
IFNK	1	1	0	2
HNRNPF	1	0	1	2
CCDC149	1	1	0	2
PSMD12	1	0	1	2
ZNF793	1	1	0	2
GPR27	1	1	0	2
KIR3DX1	1	1	0	2
GIMAP1-GIMAP5	1	1	0	2
TMIGD2	1	1	0	2
TACC1	1	0	1	2
LAPTM5	1	0	1	2
ZNF135	1	1	0	2
RPSA	1	0	1	2
TNFSF12-TNFSF13	1	1	0	2
TPRKB	1	0	1	2
ITGAD	1	1	0	2
IARS2	1	0	1	2
CCL23	1	1	0	2
RBPJ	1	0	1	2
DDX1	1	0	1	2
RPL23A	1	0	1	2
HBS1L	1	0	1	2
RUFY4	1	1	0	2
SLC14A1	1	1	0	2
GBP1	1	1	0	2
SRP9	1	0	1	2
NFAM1	1	1	0	2
PBX3	1	1	0	2
GPR183	1	0	1	2
SH2D1A	1	1	0	2
MRPS18C	1	0	1	2
GOLGB1	1	0	1	2
CD7	1	1	0	2
CCL3	1	1	0	2
FTL	1	0	1	2
HPSE	1	1	0	2
AFF2	1	1	0	2
PLRG1	1	0	1	2
HMMR	1	0	1	2
VSTM1	1	1	0	2
PTPN1	1	0	1	2
LST1	1	0	1	2
SERPINI2	1	1	0	2
EIF3M	1	0	1	2
SOS1	1	0	1	2
RPL35	1	0	1	2
ACPP	1	1	0	2
COX17	1	0	1	2
CD24	1	0	1	2
OLIG1	1	1	0	2
RPL22	1	0	1	2
SNRPD3	1	0	1	2
UBE2V2	1	0	1	2
BMS1	1	0	1	2
RAB1A	1	0	1	2
HIF1A	1	0	1	2
GCSAML	1	1	0	2
PRR5L	1	1	0	2
FRG1	1	0	1	2
FAM111B	1	1	0	2
CMAS	1	0	1	2
SLC9A9	1	1	0	2
UBA52	1	0	1	2
TGOLN2	1	0	1	2
YARS	1	0	1	2
SERPING1	1	1	0	2
DKC1	1	0	1	2
GPBAR1	1	1	0	2
CNTRL	1	0	1	2
DTX4	1	1	0	2
NDUFB9	1	0	1	2
RCVRN	1	1	0	2
HMOX1	1	1	0	2
RARS	1	0	1	2
TAS2R41	1	1	0	2
ZNF667	1	1	0	2
TSPAN16	1	1	0	2
CD82	1	0	1	2
PECAM1	1	0	1	2
LOXHD1	1	1	0	2
SARAF	1	0	1	2
CMTM6	1	0	1	2
FZD6	1	1	0	2
IL2RA	1	1	0	2
RPL35A	1	0	1	2
CMSS1	1	0	1	2
SCAF11	1	0	1	2
SLC8A1	1	1	0	2
UST	1	1	0	2
IFNG	1	1	0	2
ARPC5L	1	0	1	2
PAIP1	1	0	1	2
RNASEH2B	1	0	1	2
DNAJC15	1	0	1	2
ALDH7A1	1	1	0	2
EIF4E	1	0	1	2
GP9	1	1	0	2
KLF12	1	1	0	2
BLVRB	1	0	1	2
CDA	1	1	0	2
TNFRSF17	1	0	1	2
FCGR3A	1	1	0	2
PROM1	1	1	0	2
STK4	1	0	1	2
TNFSF15	1	1	0	2
FAM20C	1	1	0	2
SUB1	1	0	1	2
PSMB3	1	0	1	2
MGAM	1	1	0	2
TIAM1	1	1	0	2
LTV1	1	0	1	2
ALAD	1	0	1	2
TPX2	1	0	1	2
MTSS1	1	1	0	2
LITAF	1	0	1	2
PRRT4	1	1	0	2
PDCD1LG2	1	1	0	2
MARC1	1	1	0	2
CCR3	1	1	0	2
PDIA4	1	0	1	2
ACKR3	1	1	0	2
SENP6	1	0	1	2
FBN2	1	1	0	2
CLNK	1	1	0	2
FAM106A	1	1	0	2
TRIM71	1	1	0	2
CACYBP	1	0	1	2
SSX2IP	1	0	1	2
RPL31	1	0	1	2
NPM1	1	0	1	2
AFG3L2	1	0	1	2
PRR13	1	0	1	2
SDK2	1	1	0	2
MTX3	1	1	0	2
TIMM10	1	0	1	2
PTAFR	1	1	0	2
EDA2R	1	1	0	2
ILDR2	1	1	0	2
SKA2	1	0	1	2
SLAIN1	1	1	0	2
EMP1	1	1	0	2
VSIG1	1	1	0	2
HORMAD1	1	1	0	2
MRPL42	1	0	1	2
IQGAP2	1	0	1	2
CD99	1	0	1	2
EIF2S1	1	0	1	2
SEC11A	1	0	1	2
PDGFD	1	1	0	2
GNAI1	1	1	0	2
BEND4	1	1	0	2
CAMK2D	1	1	0	2
PADI2	1	1	0	2
IRS2	1	0	1	2
MDFI	1	1	0	2
EPSTI1	1	1	0	2
KIAA1143	1	0	1	2
SYNE2	1	0	1	2
MRPL19	1	0	1	2
BCAP29	1	0	1	2
PSME1	1	0	1	2
LPO	1	1	0	2
SLC2A6	1	1	0	2
NEGR1	1	1	0	2
PICALM	1	0	1	2
OSTC	1	0	1	2
ADAMDEC1	1	1	0	2
RPL36	1	0	1	2
COPB2	1	0	1	2
ZNF354C	1	1	0	2
C6orf48	1	0	1	2
CCDC25	1	0	1	2
NASP	1	0	1	2
H2AFZ	1	0	1	2
PRELID1	1	0	1	2
OR52K2	1	1	0	2
SRI	1	0	1	2
SIRPD	1	1	0	2
CD47	1	0	1	2
NOD2	1	1	0	2
FTH1	1	0	1	2
TCL1A	1	1	0	2
PDIA6	1	0	1	2
OAZ1	1	0	1	2
WDR61	1	0	1	2
HOXA10	1	1	0	2
AHCYL1	1	0	1	2
C12orf42	1	1	0	2
SYNGR1	1	0	1	2
PTGR1	1	1	0	2
CCT6A	1	0	1	2
LIPN	1	1	0	2
DPM3	1	0	1	2
RPS12	1	0	1	2
DNAJC9	1	0	1	2
VNN1	1	1	0	2
MACROD2	1	1	0	2
VNN3	1	1	0	2
PTPRN2	1	1	0	2
MBP	1	0	1	2
GUK1	1	0	1	2
IGSF9B	1	1	0	2
AVPR1B	1	1	0	2
KRTCAP2	1	0	1	2
APOBEC3A	1	1	0	2
PTPRC	1	0	1	2
ARL5C	1	1	0	2
CD1C	1	1	0	2
TMEM70	1	0	1	2
NHS	1	1	0	2
CCT3	1	0	1	2
ADGRA2	1	1	0	2
CCDC47	1	0	1	2
NME2	1	0	1	2
DSTN	1	0	1	2
CEACAM8	1	1	0	2
ILF2	1	0	1	2
PSMA7	1	0	1	2
GATA1	1	0	1	2
ADGRE1	1	1	0	2
MN1	1	1	0	2
RHAG	1	0	1	2
SCD5	1	1	0	2
TIFAB	1	1	0	2
IFIT1B	1	1	0	2
WFDC1	1	1	0	2
KCNE1	1	1	0	2
F8A3	1	1	0	2
CSE1L	1	0	1	2
HRNR	1	1	0	2
TM7SF3	1	0	1	2
HOXA2	1	1	0	2
MEGF10	1	1	0	2
ASGR2	1	1	0	2
ADGRE3	1	1	0	2
MAFB	1	1	0	2
RAB39A	1	1	0	2
TLR3	1	1	0	2
SPN	1	0	1	2
CCR6	1	1	0	2
ZEB2	1	0	1	2
FAM169A	1	1	0	2
SCHIP1	1	1	0	2
PGAM1	1	0	1	2
GRIK5	1	1	0	2
ARL4A	1	0	1	2
SERPINB1	1	0	1	2
OLFML2B	1	1	0	2
CBX3	1	0	1	2
RPS16	1	0	1	2
MYH10	1	0	1	2
PTPN14	1	1	0	2
ENPP2	1	1	0	2
PCMTD1	1	0	1	2
TIMM8B	1	0	1	2
OSCAR	1	1	0	2
RPS21	1	0	1	2
NUSAP1	1	0	1	2
C1orf127	1	1	0	2
GNG5	1	0	1	2
SMO	1	1	0	2
FAM231D	1	1	0	2
PARP14	1	0	1	2
PRC1	1	0	1	2
CHST15	1	1	0	2
AMICA1	1	1	0	2
HAPLN4	1	1	0	2
CCDC58	1	0	1	2
ATP2B4	1	0	1	2
TPT1	1	0	1	2
CAT	1	0	1	2
MEFV	1	1	0	2
UBE2K	1	0	1	2
HPRT1	1	0	1	2
CMTM8	1	1	0	2
STX11	1	1	0	2
DDI1	1	1	0	2
PRB4	1	1	0	2
LRRC58	1	0	1	2
LILRB3	1	1	0	2
ST14	1	1	0	2
ACTL6A	1	0	1	2
SLC46A2	1	1	0	2
IQCJ-SCHIP1	1	1	0	2
RP11-723O4.6	1	1	0	2
H2AFY	1	0	1	2
C1orf21	1	1	0	2
HOOK1	1	1	0	2
NUCB2	1	0	1	2
OR2L2	1	1	0	2
MRPS34	1	0	1	2
SAMSN1	1	0	1	2
MYO7B	1	1	0	2
GADD45GIP1	1	0	1	2
TUBB	1	0	1	2
KCNH2	1	0	1	2
GTF2A2	1	0	1	2
KIF26A	1	1	0	2
SLC38A11	1	1	0	2
BZW2	1	0	1	2
SEPT6	1	0	1	2
CCDC88A	1	0	1	2
CCNL1	1	0	1	2
TOP2A	1	0	1	2
SNRPB	1	0	1	2
HOPX	1	1	0	2
ANP32E	1	0	1	2
OR56B1	1	1	0	2
CDK6	1	0	1	2
QPCT	1	1	0	2
HOXA1	1	1	0	2
PSD3	1	1	0	2
HOXA9	1	1	0	2
PPM1K	1	0	1	2
GFRA2	1	1	0	2
CTD-2370N5.3	1	1	0	2
NET1	1	0	1	2
HBEGF	1	1	0	2
SLC7A7	1	1	0	2
IRF2BP2	1	0	1	2
TTC17	1	0	1	2
MAMDC2	1	1	0	2
DLGAP5	1	0	1	2
SWAP70	1	0	1	2
RAD51AP1	1	0	1	2
SUCNR1	1	1	0	2
RPS14	1	0	1	2
SERBP1	1	0	1	2
CDX2	1	1	0	2
CRYBG3	1	1	0	2
AZU1	1	1	0	2
RREB1	1	0	1	2
CACHD1	1	1	0	2
HMGB3	1	0	1	2
NID1	1	1	0	2
AP000322.53	1	1	0	2
GUCD1	1	0	1	2
HSP90B1	1	0	1	2
FANCD2	1	0	1	2
CDKL5	1	1	0	2
EFCC1	1	1	0	2
CKAP5	1	0	1	2
AC243756.1	1	1	0	2
SEC62	1	0	1	2
SLC15A3	1	1	0	2
FBXO39	1	1	0	2
ACAP2	1	0	1	2
BAALC	1	1	0	2
SERPINB2	1	1	0	2
KIR3DL1	1	1	0	2
EZR	1	0	1	2
OR2L13	1	1	0	2
PRDX4	1	0	1	2
HK3	1	1	0	2
SLCO4C1	1	1	0	2
REXO2	1	0	1	2
ZFAND5	1	0	1	2
NOP16	1	0	1	2
SLITRK4	1	1	0	2
CYTH1	1	0	1	2
NAALADL1	1	1	0	2
LRRC16A	1	1	0	2
MSH2	1	0	1	2
DACH1	1	1	0	2
KLRC4-KLRK1	1	1	0	2
NIFK	1	0	1	2
TPGS2	1	0	1	2
SLC47A2	1	1	0	2
LGALS9B	1	1	0	2
LYAR	1	0	1	2
REST	1	0	1	2
REP15	1	1	0	2
HLA-DQA2	1	1	0	2
VAMP8	1	0	1	2
SNRPN	1	1	0	2
C2orf88	1	0	1	2
APOC1	1	0	1	2
GPR151	1	1	0	2
ADGRB1	1	1	0	2
CCDC170	1	1	0	2
MIF	1	0	1	2
PF4	1	1	0	2
DDIT4	1	0	1	2
RRM1	1	0	1	2
RANBP17	1	1	0	2
MRPL16	1	0	1	2
CPM	1	1	0	2
IL17RA	1	0	1	2
BNIP3L	1	0	1	2
OTUD1	1	0	1	2
PGRMC2	1	0	1	2
FAM134B	1	1	0	2
ALS2CL	1	1	0	2
ELOVL6	1	0	1	2
KHDRBS2	1	1	0	2
FAM124A	1	1	0	2
GPX4	1	0	1	2
FAM45A	1	0	1	2
STMN1	1	0	1	2
SV2C	1	1	0	2
HMGN2	1	0	1	2
FGFR1	1	1	0	2
ACSM6	1	1	0	2
CLEC4G	1	1	0	2
WNK1	1	0	1	2
ANKRD22	1	1	0	2
ARID5B	1	0	1	2
XKR6	1	1	0	2
SAMD12	1	1	0	2
AKAP9	1	0	1	2
MYADM	1	0	1	2
FMN1	1	1	0	2
MACF1	1	0	1	2
SALL4	1	1	0	2
NAT8	1	1	0	2
SF3B1	1	0	1	2
FGD4	1	1	0	2
TRIB2	1	0	1	2
PRODH	1	1	0	2
PCDHGA11	1	1	0	2
CLEC2B	1	0	1	2
YPEL5	1	0	1	2
RPS28	1	0	1	2
VPREB1	1	1	0	2
RDX	1	0	1	2
NUP107	1	0	1	2
RUVBL1	1	0	1	2
KMT2E	1	0	1	2
CLEC4D	1	1	0	2
OLFML2A	1	1	0	2
PRMT1	1	0	1	2
ISG20	1	0	1	2
DECR1	1	0	1	2
TOPORS	1	0	1	2
FAM3C	1	0	1	2
DRD5	1	1	0	2
SHROOM4	1	1	0	2
CCDC144A	1	1	0	2
CD3D	1	0	1	2
DTX1	1	1	0	2
AL133335.1	1	1	0	2
NUP153	1	0	1	2
TRH	1	1	0	2
ZCCHC5	1	1	0	2
CRISPLD1	1	1	0	2
OR5B21	1	1	0	2
CD300E	1	1	0	2
ZNF503	1	1	0	2
LRRIQ4	1	1	0	2
HMBS	1	0	1	2
FNDC3A	1	0	1	2
ASCL3	1	1	0	2
SLC8A3	1	1	0	2
ZNF704	1	1	0	2
TUBA1B	1	0	1	2
TCEB3C	1	1	0	2
ARF1	1	0	1	2
NUDT21	1	0	1	2
ARTN	1	1	0	2
C7orf57	1	1	0	2
RPS19	1	0	1	2
LSM7	1	0	1	2
FOXC1	1	1	0	2
SERPINA1	1	1	0	2
CHEK1	1	0	1	2
CPNE5	1	0	1	2
NCF1	1	1	0	2
KCNJ5	1	1	0	2
CALCRL	1	1	0	2
EIF5A	1	0	1	2
FNDC3B	1	0	1	2
ZNF835	1	1	0	2
IGFBP2	1	1	0	2
FBXL5	1	0	1	2
CD34	1	1	0	2
LILRB4	1	1	0	2
SCUBE1	1	1	0	2
CDC42BPA	1	0	1	2
LARP1B	1	0	1	2
CHD9	1	0	1	2
CTSS	1	0	1	2
TP53INP1	1	0	1	2
GRIFIN	1	1	0	2
SOGA3	1	1	0	2
ALK	1	1	0	2
SKIV2L2	1	0	1	2
IGF1	1	0	1	2
XCR1	1	1	0	2
LMO2	1	0	1	2
CCNC	1	0	1	2
CEACAM3	1	1	0	2
MED13L	1	0	1	2
FKBP2	1	0	1	2
JUNB	1	0	1	2
TNFAIP3	1	0	1	2
CD1D	1	1	0	2
OLR1	1	1	0	2
METTL24	1	1	0	2
CISD2	1	0	1	2
ARPIN	1	1	0	2
CYP1B1	1	1	0	2
NANOS3	1	1	0	2
UGT3A2	1	1	0	2
CASP5	1	1	0	2
EPB41	1	0	1	2
SMCO2	1	1	0	2
CECR6	1	1	0	2
LDLRAD2	1	1	0	2
C1QBP	1	0	1	2
AOC1	1	1	0	2
OR2L5	1	1	0	2
L3MBTL4	1	1	0	2
GCC2	1	0	1	2
CD9	1	1	0	2
KIR2DL4	1	1	0	2
RGS13	1	1	0	2
MYOF	1	1	0	2
CNOT6L	1	0	1	2
IRF7	1	0	1	2
HIST1H4C	1	0	1	2
SEZ6L	1	1	0	2
HLA-G	1	1	0	2
AK2	1	0	1	2
HS3ST1	1	1	0	2
XRN1	1	0	1	2
PLA2G7	1	1	0	2
CCND1	1	0	1	2
S100A12	1	1	0	2
IL27	1	1	0	2
CLEC4E	1	1	0	2
DDX21	1	0	1	2
CACNA2D3	1	1	0	2
GLIPR1L1	1	1	0	2
TRIB1	1	0	1	2
KMT2A	1	0	1	2
RNF213	1	0	1	2
HOXA6	1	1	0	2
BNIP2	1	0	1	2
LHFP	1	1	0	2
SGMS2	1	1	0	2
MMP8	1	1	0	2
SLC24A3	1	1	0	2
CLEC9A	1	1	0	2
BTG2	1	0	1	2
PLA2G10	1	1	0	2
CADM1	1	0	1	2
CYP2C8	1	1	0	2
SLC28A3	1	1	0	2
VNN2	1	1	0	2
LILRA5	1	1	0	2
EBF3	1	1	0	2
NANOGP8	1	1	0	2
COL19A1	1	1	0	2
DDX5	1	0	1	2
LTA4H	1	0	1	2
HDX	1	1	0	2
PRKAR2B	1	0	1	2
SLCO5A1	1	1	0	2
ATM	1	0	1	2
WEE1	1	0	1	2
EIF1AX	1	0	1	2
PROK2	1	1	0	2
EPCAM	1	0	1	2
F2RL1	1	1	0	2
HOXA3	1	1	0	2
FAU	1	0	1	2
PHF6	1	0	1	2
PARM1	1	0	1	2
TREML4	1	1	0	2
TAS2R60	1	1	0	2
MBNL1	1	0	1	2
ZNF683	1	1	0	2
OR2L3	1	1	0	2
MLLT6	1	0	1	2
PRDM1	1	0	1	2
AP2B1	1	0	1	2
CR1	1	1	0	2
HYOU1	1	0	1	2
PCDHGB4	1	1	0	2
TTN	1	0	1	2
GLYATL1	1	1	0	2
EPHB3	1	1	0	2
LCT	1	1	0	2
RP11-934B9.3	1	1	0	2
PPA1	1	0	1	2
ZNF366	1	1	0	2
ROBO4	1	1	0	2
C1orf106	1	1	0	2
PRSS42	1	1	0	2
PRDM2	1	0	1	2
DYSF	1	1	0	2
MMP28	1	1	0	2
KIAA1211	1	1	0	2
RPLP1	1	0	1	2
SIGLEC1	1	1	0	2
TMIE	1	1	0	2
AIDA	1	0	1	2
SDF4	1	0	1	2
RFK	1	0	1	2
RALGPS2	1	0	1	2
BDP1	1	0	1	2
COBLL1	1	0	1	2
NGFRAP1	1	1	0	2
SQSTM1	1	0	1	2
MALRD1	1	1	0	2
DIRC3	1	1	0	2
ANKRD12	1	0	1	2
SEC16B	1	1	0	2
CYP7B1	1	1	0	2
GOLGA8O	1	1	0	2
IL1RN	1	1	0	2
PAWR	1	1	0	2
HOXA5	1	1	0	2
FAM210B	1	0	1	2
GPR15	1	1	0	2
HLA-DQB2	1	1	0	2
C5AR1	1	1	0	2
BCL2L10	1	1	0	2
ARR3	1	1	0	2
TM4SF20	1	1	0	2
HOXA4	1	1	0	2
MROH7-TTC4	1	1	0	2
RGS2	1	0	1	2
PARP1	1	0	1	2
PRIM1	1	0	1	2
CRISPLD2	1	1	0	2
IFNAR2	1	0	1	2
METTL7A	1	0	1	2
PRDX2	1	0	1	2
PRTN3	1	1	0	2
KCNH7	1	1	0	2
HMGB2	1	0	1	2
RFPL2	1	1	0	2
CCDC186	1	0	1	2
ETF1	1	0	1	2
IL2RG	1	0	1	2
ALKBH7	1	0	1	2
ADGRG3	1	1	0	2
PNPT1	1	0	1	2
HSP90AA1	1	0	1	2
PYCARD	1	0	1	2
NETO1	1	1	0	2
WDR17	1	1	0	2
TNFRSF19	1	1	0	2
OTOA	1	1	0	2
MS4A4E	1	1	0	2
OR2C1	1	1	0	2
HOXA7	1	1	0	2
TBC1D29	1	1	0	2
HBM	1	1	0	2
JMJD1C	1	0	1	2
POU5F1B	1	1	0	2
EIF5AL1	1	0	1	2
OR9A4	1	1	0	2
MRC1	1	1	0	2
C3orf22	1	1	0	2
ANKRD28	1	0	1	2
WNT6	1	1	0	2
CUX2	1	1	0	2
FAM98B	1	0	1	2
NAV3	1	1	0	2
ANKRD18A	1	1	0	2
SMCHD1	1	0	1	2
GPR25	1	1	0	2
PGD	1	0	1	2
HOOK3	1	0	1	2
RHOQ	1	0	1	2
HSPD1	1	0	1	2
DNTT	1	1	0	2
TENM4	1	1	0	2
KL	1	1	0	2
TAS2R9	1	1	0	2
FANCI	1	0	1	2
BIK	1	1	0	2
IQSEC3	1	1	0	2
CNNM1	1	1	0	2
IKZF2	1	1	0	2
ZNF454	1	1	0	2
SVIP	1	0	1	2
MTRNR2L1	1	1	0	2
DNAJC5B	1	1	0	2
SIGLEC7	1	1	0	2
LILRA6	1	1	0	2
KLRC2	1	1	0	2
TMEM167A	1	0	1	2
SPRY1	1	1	0	2
C3orf80	1	1	0	2
OR2AK2	1	1	0	2
TPD52	1	0	1	2
CH507-396I9.6	1	1	0	2
THBS1	1	1	0	2
LIN7A	1	1	0	2
GLG1	1	0	1	2
CROCC2	1	1	0	2
A3GALT2	1	1	0	2
SLC12A1	1	1	0	2
FREM3	1	1	0	2
MSTN	1	1	0	2
TRAM2	1	0	1	2
SPACA5	1	1	0	2
RNF19A	1	0	1	2
GLUL	1	0	1	2
RP11-330H6.5	1	1	0	2
SLC22A12	1	1	0	2
CD59	1	0	1	2
UGGT1	1	0	1	2
PRLR	1	1	0	2
C1QA	1	1	0	2
CD163	1	1	0	2
CCDC50	1	0	1	2
EVPL	1	1	0	2
CCND2	1	0	1	2
PRB2	1	1	0	2
SERP2	1	1	0	2
ZMYND8	1	0	1	2
KRTAP16-1	1	1	0	2
STK32B	1	1	0	2
SIGLEC9	1	1	0	2
STAB1	1	1	0	2
PKIA	1	1	0	2
FPR1	1	1	0	2
MCM6	1	0	1	2
OR1K1	1	1	0	2
OAT	1	0	1	2
TDRD9	1	1	0	2
SCN3A	1	1	0	2
BTG1	1	0	1	2
OR2A1	1	1	0	2
ESM1	1	1	0	2
SPSB4	1	1	0	2
ITGB8	1	1	0	2
DEFA4	1	1	0	2
HIST1H3G	1	1	0	2
SULT1C4	1	1	0	2
PCBP3	1	1	0	2
GLT1D1	1	1	0	2
CETP	1	1	0	2
OR52K1	1	1	0	2
MPZL1	1	0	1	2
TMEM123	1	0	1	2
ASAP1	1	0	1	2
HIST1H3I	1	1	0	2
TLR7	1	1	0	2
MMP2	1	1	0	2
TPM1	1	0	1	2
USP17L7	1	1	0	2
PIRT	1	1	0	2
ST6GALNAC3	1	1	0	2
NTNG1	1	1	0	2
CD14	1	1	0	2
CHST4	1	1	0	2
ZNF462	1	1	0	2
CCDC179	1	1	0	2
INHBA	1	1	0	2
MDS2	1	1	0	2
MXD1	1	0	1	2
LDHB	1	0	1	2
PHPT1	1	0	1	2
CTSH	1	0	1	2
PPARG	1	1	0	2
SERPINE3	1	1	0	2
LMAN1	1	0	1	2
CLU	1	1	0	2
TMEM263	1	0	1	2
AWAT1	1	1	0	2
C1QC	1	1	0	2
SVOPL	1	1	0	2
ALDH1A1	1	0	1	2
FPR2	1	1	0	2
MCM3	1	0	1	2
SORCS2	1	1	0	2
PRKCB	1	0	1	2
ARSA	1	0	1	2
RP11-392E22.9	1	1	0	2
HS3ST5	1	1	0	2
HIST1H3C	1	1	0	2
FXYD6	1	1	0	2
KCNJ2	1	1	0	2
CHIT1	1	1	0	2
TLR8	1	1	0	2
DGKK	1	1	0	2
MEGF9	1	0	1	2
SRGN	1	0	1	2
FAM198B	1	1	0	2
OR2L8	1	1	0	2
OGT	1	0	1	2
ST18	1	1	0	2
LRTM2	1	1	0	2
TMEM56	1	0	1	2
APBA1	1	1	0	2
TTLL6	1	1	0	2
NPC2	1	0	1	2
CEBPD	1	0	1	2
GUCY2D	1	1	0	2
LMNA	1	0	1	2
CD5L	1	1	0	2
OOEP	1	1	0	2
NDST3	1	1	0	2
CFAP52	1	1	0	2
ADARB2	1	1	0	2
ADRA2A	1	1	0	2
MMP7	1	1	0	2
SLC25A37	1	0	1	2
KIAA1456	1	1	0	2
NME4	1	0	1	2
SLC22A7	1	1	0	2
COL23A1	1	1	0	2
CALCB	1	1	0	2
ART4	1	1	0	2
TMEM121	1	1	0	2
C16orf90	1	1	0	2
SIGLEC11	1	1	0	2
GLS	1	0	1	2
STRBP	1	0	1	2
DNASE1L3	1	1	0	2
TNFRSF11A	1	1	0	2
CD1A	1	1	0	2
GPR87	1	1	0	2
BLVRA	1	0	1	2
RLN1	1	1	0	2
CTNNA1	1	0	1	2
FAM196A	1	1	0	2
PRR15	1	1	0	2
OLIG2	1	1	0	2
THSD7A	1	1	0	2
CCDC38	1	1	0	2
ATP10B	1	1	0	2
RHO	1	1	0	2
KRTAP5-10	1	1	0	2
OR2AE1	1	1	0	2
LDHAL6B	1	1	0	2
IRX3	1	1	0	2
GPR12	1	1	0	2
AC009022.1	1	1	0	2
SLITRK5	1	1	0	2
SEC14L4	1	1	0	2
HIST1H2AJ	1	0	1	2
RP11-347C12.3	1	1	0	2
ANK1	1	0	1	2
LPAR3	1	1	0	2
RASD1	1	0	1	2
CLEC11A	1	0	1	2
TUBA1A	1	0	1	2
ADAMTS2	1	1	0	2
H2AFY2	1	1	0	2
CDKL4	1	1	0	2
CASP10	1	0	1	2
KCNA6	1	1	0	2
ID2	1	0	1	2
STOX2	1	1	0	2
PATE4	1	1	0	2
RLN2	1	1	0	2
TSGA10IP	1	1	0	2
RFX7	1	0	1	2
GLYATL2	1	1	0	2
FADS2	1	0	1	2
C4orf50	1	1	0	2
ADGRD2	1	1	0	2
RAB19	1	1	0	2
SH3BGRL3	1	0	1	2
ADD2	1	0	1	2
NECAB1	1	0	1	2
DOCK1	1	1	0	2
PPEF1	1	1	0	2
KLRC4	1	1	0	2
DKK2	1	1	0	2
RAB3C	1	1	0	2
CXCL9	1	1	0	2
KIR2DL1	1	1	0	2
FFAR4	1	1	0	2
HIST1H2AM	1	0	1	2
GYPA	1	0	1	2
FABP5	1	0	1	2
IL31RA	1	1	0	2
A4GALT	1	1	0	2
ZNF804A	1	1	0	2
KIAA2022	1	1	0	2
SNURF	1	1	0	2
RP11-219A15.1	1	1	0	2
GRN	1	0	1	2
CENPF	1	0	1	2
PKM	1	0	1	2
C14orf105	1	1	0	2
TREM2	1	1	0	2
DGAT2L6	1	1	0	2
SEC14L3	1	1	0	2
RXFP1	1	1	0	2
RGS6	1	1	0	2
CLDN10	1	1	0	2
HCAR1	1	1	0	2
AC243945.1	1	1	0	2
NSUN7	1	1	0	2
MAS1	1	1	0	2
SLC39A8	1	0	1	2
PTX4	1	1	0	2
RAET1E	1	1	0	2
MPPED1	1	1	0	2
TAL1	1	0	1	2
ADRB1	1	1	0	2
C1orf177	1	1	0	2
IGSF10	1	1	0	2
CHL1	1	1	0	2
RNF212	1	1	0	2
HEMGN	1	0	1	2
MCL1	1	0	1	2
SPATA18	1	1	0	2
CD209	1	1	0	2
LPAR1	1	1	0	2
ZNF727	1	1	0	2
DOC2B	1	1	0	2
C2orf66	1	1	0	2
SIAH3	1	1	0	2
SIGLECL1	1	1	0	2
MMEL1	1	1	0	2
USP17L2	1	1	0	2
AKR1C3	1	0	1	2
ASPM	1	0	1	2
GPR21	1	1	0	2
SNCA	1	0	1	2
ACR	1	1	0	2
ACER1	1	1	0	2
VPS13A	1	0	1	2
AR	1	1	0	2
TRHR	1	1	0	2
TMEM63C	1	1	0	2
MKX	1	1	0	2
AHNAK	1	0	1	2
ATP2B1	1	0	1	2
TM4SF1	1	1	0	2
SLC12A3	1	1	0	2
DDO	1	1	0	2
RSPO1	1	1	0	2
HPGDS	1	1	0	2
EPGN	1	1	0	2
C1orf146	1	1	0	2
APLP2	1	0	1	2
FFAR2	1	1	0	2
STK33	1	1	0	2
XK	1	0	1	2
PDK1	1	0	1	2
MANSC4	1	1	0	2
ZBTB38	1	0	1	2
SEBOX	1	1	0	2
DKFZp434P228	1	1	0	2
KIAA2012	1	1	0	2
RP11-229P13.27	1	1	0	2
FAM110B	1	1	0	2
LGALS3	1	0	1	2
SOX30	1	1	0	2
CDH1	1	0	1	2
NOV	1	1	0	2
LAMP5	1	1	0	2
PPBP	1	1	0	2
JUND	1	0	1	2
CLEC10A	1	1	0	2
SLC9C1	1	1	0	2
CLEC1A	1	1	0	2
TUSC1	1	1	0	2
RBP7	1	1	0	2
MARCO	1	1	0	2
ATP12A	1	1	0	2
DUSP27	1	1	0	2
MAB21L3	1	1	0	2
TOMM20L	1	1	0	2
GATA2	1	0	1	2
ENOX1	1	1	0	2
CA6	1	1	0	2
HAS2	1	1	0	2
GP1BB	1	1	0	2
CTSD	1	0	1	2
HMGN5	1	0	1	2
C17orf64	1	1	0	2
TFRC	1	0	1	2
SPATA12	1	1	0	2
CXCL6	1	1	0	2
NR5A1	1	1	0	2
SLC7A10	1	1	0	2
DPPA4	1	1	0	2
UNC5A	1	1	0	2
ARMC4	1	1	0	2
CLIC4	1	0	1	2
HTR3E	1	1	0	2
SIX2	1	1	0	2
NAMPT	1	0	1	2
PCDHB9	1	1	0	2
FAM217A	1	1	0	2
LRRC66	1	1	0	2
TCF4	1	0	1	2
UBQLN3	1	1	0	2
CAPN2	1	0	1	2
FUT6	1	1	0	2
TNNI2	1	1	0	2
ANKK1	1	1	0	2
BST2	1	0	1	2
INSC	1	1	0	2
CXCL13	1	1	0	2
RETN	1	1	0	2
WDR63	1	1	0	2
PRDM5	1	1	0	2
PPIAL4C	1	1	0	2
LCN8	1	1	0	2
FOLR3	1	1	0	2
HOXA11	1	1	0	2
IL10	1	1	0	2
PP2672	1	1	0	2
CTAGE4	1	1	0	2
MBOAT2	1	0	1	2
PTPRD	1	1	0	2
CD69	1	0	1	2
AMPD1	1	1	0	2
CEACAM6	1	1	0	2
STAC	1	1	0	2
AADAT	1	1	0	2
DAB1	1	1	0	2
ST6GAL2	1	1	0	2
ITM2C	1	0	1	2
CREG2	1	1	0	2
SPTSSB	1	1	0	2
SULT1E1	1	1	0	2
PCDHB10	1	1	0	2
S100A6	1	0	1	2
SPTA1	1	0	1	2
SEMA5A	1	1	0	2
SHISA2	1	1	0	2
THNSL2	1	1	0	2
SLC18A1	1	1	0	2
CFAP97	1	0	1	2
PPP1R9A	1	1	0	2
SCGB3A1	1	1	0	2
TNR	1	1	0	2
KCNQ3	1	1	0	2
CLEC14A	1	1	0	2
SHISA3	1	1	0	2
CAMP	1	1	0	2
TBC1D3I	1	1	0	2
BMPER	1	1	0	2
ARHGEF10L	1	1	0	2
LRRC26	1	1	0	2
TES	1	0	1	2
UTS2	1	1	0	2
PTGFR	1	1	0	2
ACOT12	1	1	0	2
APOC2	1	1	0	2
CENPE	1	0	1	2
SPATA45	1	1	0	2
MAB21L1	1	1	0	2
WNT7A	1	1	0	2
SLC6A12	1	1	0	2
BTG3	1	0	1	2
CST3	1	0	1	2
NUDT10	1	1	0	2
CA1	1	0	1	2
CDCP2	1	1	0	2
PHACTR3	1	1	0	2
DSCAML1	1	1	0	2
LGALS1	1	0	1	2
FAM46C	1	0	1	2
PXDN	1	1	0	2
FA2H	1	1	0	2
GABRR1	1	1	0	2
H2AFB3	1	1	0	2
PCDHB11	1	1	0	2
AQP9	1	1	0	2
DLGAP2	1	1	0	2
DEFA1	1	1	0	2
AC104981.1	1	1	0	2
TMPRSS12	1	1	0	2
BEX1	1	1	0	2
GRIK4	1	1	0	2
HRASLS5	1	1	0	2
BCL2L14	1	1	0	2
ANOS1	1	1	0	2
SCNN1B	1	1	0	2
HTR2A	1	1	0	2
GSG1L	1	1	0	2
OR5K2	1	1	0	2
LRRC31	1	1	0	2
C14orf178	1	1	0	2
ZFY	1	1	0	2
CFAP46	1	1	0	2
LYPD6B	1	1	0	2
CD3G	1	0	1	2
NCKAP5	1	1	0	2
NKAIN2	1	1	0	2
ARHGEF38	1	1	0	2
LEF1	1	0	1	2
PPARGC1A	1	1	0	2
RAB31	1	0	1	2
MGST1	1	0	1	2
CRYGN	1	1	0	2
MARC2	1	1	0	2
IFNL1	1	1	0	2
OR1L8	1	1	0	2
PDZRN4	1	1	0	2
APOBEC4	1	1	0	2
KCNIP3	1	1	0	2
FAM19A3	1	1	0	2
ABCA12	1	1	0	2
G6PC	1	1	0	2
GPR173	1	1	0	2
SKAP2	1	0	1	2
MPPED2	1	1	0	2
SMIM10	1	0	1	2
GPR32	1	1	0	2
LY96	1	0	1	2
FAM189A1	1	1	0	2
HIST1H1E	1	0	1	2
SH3BP4	1	1	0	2
SLC25A47	1	1	0	2
DEFB1	1	1	0	2
CHRNA6	1	1	0	2
ARHGAP19-SLIT1	1	1	0	2
DEFA3	1	1	0	2
CLDN14	1	1	0	2
ANXA2	1	0	1	2
CDH6	1	1	0	2
RORB	1	1	0	2
FLRT3	1	1	0	2
TNP2	1	1	0	2
MUC16	1	1	0	2
RP1-317E23.6	1	1	0	2
NPTX1	1	1	0	2
GLP2R	1	1	0	2
DEFA1B	1	1	0	2
UGT2B11	1	1	0	2
CYP4F11	1	1	0	2
ANO2	1	1	0	2
CCL18	1	1	0	2
SLC44A3	1	1	0	2
KCNK13	1	1	0	2
DPP10	1	1	0	2
CACNG8	1	1	0	2
PCDH17	1	1	0	2
ADH1A	1	1	0	2
RP3-369A17.6	1	1	0	2
MYBPH	1	1	0	2
AC004754.3	1	1	0	2
MSLN	1	1	0	2
BMPR1B	1	1	0	2
PLA2G2F	1	1	0	2
MSI2	1	0	1	2
NFIA	1	0	1	2
UTY	1	1	0	2
ADGB	1	1	0	2
TRPC6	1	1	0	2
C3orf14	1	1	0	2
HIST1H1D	1	0	1	2
HRH3	1	1	0	2
CFD	1	0	1	2
TMEM132E	1	1	0	2
LRRC49	1	1	0	2
FBXO16	1	1	0	2
HUNK	1	1	0	2
RP11-345J4.3	1	1	0	2
SLC35F4	1	1	0	2
UPK3A	1	1	0	2
TRPV4	1	1	0	2
NPTX2	1	1	0	2
ITGB6	1	1	0	2
GUCY2F	1	1	0	2
ELF5	1	1	0	2
SCPEP1	1	0	1	2
LGALS2	1	1	0	2
CDK15	1	1	0	2
CYYR1	1	1	0	2
CYP2A7	1	1	0	2
VHLL	1	1	0	2
CRABP1	1	1	0	2
TRPM5	1	1	0	2
SFTPD	1	1	0	2
DAPL1	1	1	0	2
SHANK2	1	1	0	2
ASPA	1	1	0	2
CYP2J2	1	1	0	2
CIB3	1	1	0	2
POMC	1	1	0	2
GUCY2C	1	1	0	2
SHBG	1	1	0	2
ANTXRL	1	1	0	2
GLRB	1	1	0	2
CXCL5	1	1	0	2
SRD5A2	1	1	0	2
TTLL10	1	1	0	2
PLA1A	1	1	0	2
ANXA5	1	0	1	2
SEPT12	1	1	0	2
SPOCK3	1	1	0	2
RP11-123K3.4	1	1	0	2
GCOM1	1	1	0	2
CD52	1	0	1	2
FERMT1	1	1	0	2
RNF225	1	1	0	2
SELE	1	1	0	2
ROR1	1	1	0	2
RP11-298I3.5	1	1	0	2
FGF9	1	1	0	2
WISP1	1	1	0	2
CTAGE8	1	1	0	2
ABC7-42404400C24.1	1	1	0	2
SPINK7	1	1	0	2
DDIT4L	1	1	0	2
RPS6KA6	1	1	0	2
GLI2	1	1	0	2
CDH3	1	1	0	2
SLC35D3	1	1	0	2
PTPN20	1	1	0	2
SHROOM2	1	1	0	2
OR56B4	1	1	0	2
TRIL	1	1	0	2
COL11A1	1	1	0	2
HBA1	1	0	1	2
CCL1	1	1	0	2
USP9Y	1	1	0	2
GCGR	1	1	0	2
NXNL2	1	1	0	2
PRSS35	1	1	0	2
CADPS2	1	0	1	2
RP11-108K14.8	1	1	0	2
RBP2	1	1	0	2
CDH2	1	1	0	2
FAT3	1	1	0	2
FOXI1	1	1	0	2
HIST1H1B	1	0	1	2
SHC3	1	1	0	2
CFAP61	1	1	0	2
GRK1	1	1	0	2
KCNA5	1	1	0	2
DNAH2	1	1	0	2
SNCAIP	1	1	0	2
DCSTAMP	1	1	0	2
HBD	1	0	1	2
PCDHB16	1	1	0	2
PPAPDC1A	1	1	0	2
FAM149A	1	1	0	2
CYP4A22	1	1	0	2
NOXO1	1	1	0	2
OPALIN	1	1	0	2
UGT2B17	1	1	0	2
CPNE8	1	1	0	2
NLGN1	1	1	0	2
ABCG5	1	1	0	2
MRO	1	1	0	2
H2AFB2	1	1	0	2
VWA3B	1	1	0	2
C4BPB	1	1	0	2
MAATS1	1	1	0	2
HSD17B2	1	1	0	2
FAM184B	1	1	0	2
CPNE4	1	1	0	2
ZNF98	1	1	0	2
KDM5D	1	1	0	2
ARSJ	1	1	0	2
KRT23	1	1	0	2
GRM7	1	1	0	2
BMP3	1	1	0	2
FRMD7	1	1	0	2
LCN6	1	1	0	2
TMEM74	1	1	0	2
GABRB1	1	1	0	2
TNFRSF11B	1	1	0	2
DMRTC1B	1	1	0	2
ACAN	1	1	0	2
VMO1	1	1	0	2
CD177	1	1	0	2
MATN4	1	1	0	2
PRDM6	1	1	0	2
PAK3	1	1	0	2
EPHA3	1	1	0	2
GSDMC	1	1	0	2
GABRD	1	1	0	2
FOXD4L4	1	1	0	2
OLFM4	1	1	0	2
RAB17	1	1	0	2
RP11-190A12.7	1	1	0	2
PCDHB4	1	1	0	2
FKSG54	1	1	0	2
VSIG8	1	1	0	2
CCDC79	1	1	0	2
ARSE	1	1	0	2
SAG	1	1	0	2
RNF180	1	1	0	2
VAT1L	1	1	0	2
CTC-454I21.3	1	1	0	2
IQCA1	1	1	0	2
IGSF22	1	1	0	2
GPC6	1	1	0	2
A4GNT	1	1	0	2
LRP1B	1	1	0	2
GSTM1	1	1	0	2
HGFAC	1	1	0	2
RSPO2	1	1	0	2
[truncated: 10,133 more rows]
