# Supplementary material for: Integrative profiling of lactylation reveals prognostic biomarkers and an immunosuppressive niche in acute myeloid leukemia
Source: Front Immunol. 2026 Mar 23;17:1765979. doi: 10.3389/fimmu.2026.1765979 (PMC13050951; doi:10.3389/fimmu.2026.1765979)
Supplement: Supplementary file 9 [file Table6.xlsx]

## Sheet: cox.uni.result
Supplementary Table 6 COX regression to identify LRGs associated with AML prognosis
symbol	HR	lower.95	upper.95	p.val
LSP1	1.36235	1.18778	1.56258	9.88744e-06
ITGAX	1.28407	1.1287	1.46082	0.000144802
CRIP1	1.24965	1.11305	1.40302	0.000161151
MPO	0.894052	0.839001	0.952715	0.000552638
GZMB	1.2318	1.09232	1.38909	0.00067332
SPINK2	1.14796	1.05375	1.25058	0.0015861
FGR	1.16384	1.05343	1.28581	0.00284864
HLA-DRB1	1.1788	1.05318	1.3194	0.00421918
HLA-DRB5	1.12115	1.03267	1.21721	0.0064035
TPSAB1	0.908398	0.847416	0.973769	0.00673459
HLA-DPB1	1.16654	1.04263	1.30518	0.00717554
NCF2	1.15452	1.03925	1.28257	0.00741925
TPSB2	0.927361	0.876935	0.980687	0.00820219
HLA-DRA	1.16198	1.03776	1.30107	0.00925711
HLA-DPA1	1.15462	1.03584	1.28702	0.00944085
HLA-DMB	1.14077	1.01943	1.27656	0.0217091
PLD4	1.12632	1.01672	1.24774	0.0227596
S100A9	1.07377	1.00749	1.14442	0.028571
S100A8	1.07265	1.00595	1.14377	0.0322729
POU2F2	1.16446	1.01127	1.34086	0.034366
MS4A6A	1.08381	1.00265	1.17154	0.0427159
KCTD12	1.08645	1.00257	1.17736	0.0431275
IRF8	1.10825	0.999643	1.22866	0.0507976
MPEG1	1.07084	0.998402	1.14854	0.0554656
CD36	1.09295	0.997612	1.1974	0.0563105
CYTL1	0.93746	0.876911	1.00219	0.0579926
HLA-DQB1	1.08144	0.997297	1.17268	0.058162
SAMHD1	1.10465	0.996338	1.22475	0.0587193
GNLY	1.11107	0.990812	1.24593	0.0715396
APP	0.935401	0.868862	1.00704	0.0761065
TPSD1	0.963508	0.922878	1.00593	0.0908094
BASP1	1.07956	0.986252	1.18171	0.0969506
DPYSL2	1.10852	0.980187	1.25366	0.100759
TYMP	1.09549	0.976896	1.22847	0.118736
MLLT3	1.08384	0.978399	1.20064	0.12313
FCN1	1.05945	0.982776	1.14211	0.131892
FGL2	1.07119	0.97787	1.17341	0.139204
PRSS57	0.920344	0.824128	1.02779	0.140651
FCER1G	1.08909	0.971181	1.22132	0.144349
MNDA	0.942329	0.857111	1.03602	0.219341
RNASE6	1.06147	0.964355	1.16836	0.223014
CPVL	1.06261	0.962785	1.17279	0.227625
GIMAP7	1.07426	0.952287	1.21184	0.244066
CD96	0.949015	0.866229	1.03971	0.261133
LY86	1.04865	0.962839	1.1421	0.275467
P2RY14	1.057	0.956403	1.16817	0.277327
RNASE2	0.950918	0.866147	1.04399	0.290786
GUCY1A3	1.05356	0.954651	1.16272	0.299602
CST7	0.949913	0.857903	1.05179	0.322889
VCAN	1.0304	0.968792	1.09593	0.341081
TLR4	1.05436	0.945075	1.17627	0.343082
KLF4	1.04475	0.952905	1.14544	0.351123
KCNA3	1.06311	0.933746	1.21041	0.355231
DUSP6	1.06142	0.932643	1.20798	0.366376
MS4A7	1.05273	0.939495	1.17961	0.376147
IGSF6	1.04786	0.920525	1.1928	0.479455
NPR3	1.02116	0.962022	1.08393	0.491488
S100A10	1.0346	0.936076	1.1435	0.50527
HBB	0.978065	0.912786	1.04801	0.529127
IGLL5	0.972963	0.871217	1.08659	0.626704
LYZ	1.01927	0.943492	1.10113	0.628261
PAX5	0.97401	0.865226	1.09647	0.662969
CA2	1.02476	0.911686	1.15186	0.681785
CSTA	0.982947	0.903264	1.06966	0.690072
JCHAIN	1.02398	0.901871	1.16261	0.714579
CSGALNACT1	1.01964	0.908759	1.14405	0.740538
BHLHE41	0.981969	0.88162	1.09374	0.74077
DDX3Y	0.995907	0.971681	1.02074	0.74408
EIF1AY	0.995746	0.969316	1.0229	0.75614
RASGRP3	1.01971	0.899253	1.15631	0.760855
CYBB	1.01123	0.927421	1.10261	0.800292
CKAP4	1.00599	0.895227	1.13046	0.920063
H1F0	0.996605	0.899704	1.10394	0.948047
