# Supplementary material for: Integrative profiling of lactylation reveals prognostic biomarkers and an immunosuppressive niche in acute myeloid leukemia
Source: Front Immunol. 2026 Mar 23;17:1765979. doi: 10.3389/fimmu.2026.1765979 (PMC13050951; doi:10.3389/fimmu.2026.1765979)
Supplement: Supplementary file 10 [file Table7.xlsx]

## Sheet: Sheet1
Supplementary Table 7 Pleiotropy and heterogeneity test of eqtls in AML
	Heterogeneity Test					Pleiotropy test
Exposure	IVW		MR-Egger			MR-Egger intercept			MR-PRESSO
	Q-statistics	P	Q-statistics	P		Estimate	SE	P	Global test P
GZMB	1.251	0.535	1.248	0.264		-0.005	0.1	0.969	--
LSP1	1.548	0.461	0.002	0.963		-0.208	0.167	0.431	--
MPO	7.312	0.397	5.187	0.52		0.077	0.053	0.195	0.43
SPINK2	4.627	0.201	0.828	0.661		-0.22	0.113	0.191	0.414
HLA-DRB1	1.148	0.563	1.081	0.298		-0.09	0.361	0.844	--
HLA-DRA	0.23	0.892	0.002	0.945		0.131	0.276	0.717	--
POU2F2	0.43	0.297	0.906	0.341		-0.751	0.608	0.433	--
