# Supplementary material for: Integrative profiling of lactylation reveals prognostic biomarkers and an immunosuppressive niche in acute myeloid leukemia
Source: Front Immunol. 2026 Mar 23;17:1765979. doi: 10.3389/fimmu.2026.1765979 (PMC13050951; doi:10.3389/fimmu.2026.1765979)
Supplement: Supplementary file 11 [file Table8.xls]

## Sheet: Sheet1
Supplementary Table 8 Molecular docking results of GZMB and LSP1 (top 10).
GeneSymbol	Chemical Name	Affinity (kcal/mol)	Chemical ID	CAS	InteractionActions	PubMedIDs
GZMB	(-)-Gallocatechin gallate	-8.856		4233-96-9
GZMB	Indomethacin	-7.627	D018501	53-86-1	decreases expression	24449571
GZMB	3-(4-dimethylamino-naphthalen-1-ylmethylene)-1,3-dihydro-indol-2-one	-7.528	C441602	PubChem CID 9839842	increases expression	23404187
GZMB	Carbamazepine	-7.254	D002220	298-46-4	increases secretion	29644860
GZMB	Dronabinol	-6.885	D013759	PubChem CID 16078	decreases reaction|decreases secretion	35967413
GZMB	2-(1'H-indole-3'-carbonyl)thiazole-4-carboxylic acid methyl ester	-6.796	C548651	448906-42-1	increases expression	27783946
GZMB	Arsenic	-6.244	D001151	7440-38-2	increases expression	32735129
GZMB	Dichlorvos	-5.517	D004006	62-73-7	decreases expression	18063463
GZMB	Diuron	-5.448	D004237	330-54-1	decreases secretion	35967413
GZMB	Menthol	-5.397		1490-04-6	increases expression	26760959
LSP1	Benzo(a)pyrene	-7.167	D001564	50-32-8	increases methylation	27901495
LSP1	Benzo(e)pyrene	-7.111	C026487	192-97-2	increases methylation	30157460
LSP1	Cannabinol	-6.269		521-35-7
LSP1	Aflatoxin B2	-5.872	C029753	7220-81-7	decreases methylation; increases expression	30157460|21871943|22316170|32234424
LSP1	Aflatoxin B1	-5.808	D016604	1162-65-8	increases methylation	30157460
LSP1	beta-lapachone	-5.663	C014638	4707-32-8	increases expression	38218311
LSP1	2-Furan-2-yl-7-pyridin-3-yl-[1,2,4]triazolo[1,5-c]pyrimidin-5-ylamine	-5.488		PubChem CID 10125392
LSP1	Menisperine	-5.297		25342-82-9
LSP1	methyl (E)-2-[(2S,3S,7aR,12bR)-3-ethyl-7a-hydroxy-8-methoxy-2,3,4,6,7,12b-hexahydro-1H-indolo[2,3-a]quinolizin-2-yl]-3-methoxyprop-2-enoate	-5.168		PubChem CID 139024851
LSP1	Abrine	-4.563	C496492	526-31-8	increases expression	31054353
